# Supplementary material for: RNA-Seq Data-Mining Allows the Discovery of Two Long Non-Coding RNA Biomarkers of Viral Infection in Humans
Source: Int J Mol Sci. 2020 Apr 15;21(8):2748. doi: 10.3390/ijms21082748 (PMC7215422; doi:10.3390/ijms21082748)
Supplement: Supplementary file 1 [file ijms-21-02748-s001.zip › Table S1.xlsx]

## Sheet: Table S1
Table S1. Detailed sample information.
Sample ID	Patient ID	Status	Gender	Age at admission (days)	Age at sampling (days)
GLO_12	A2417	rotavirus_convalescent	female	120	170
GLO_6	A2417	rotavirus_accute	female	120	122
GLO_137	A2485	rotavirus_convalescent	female	150	304
GLO_100	A2485	rotavirus_accute	female	150	153
GLO_8	A1020	rotavirus_convalescent	female	600	732
GLO_2	A1020	rotavirus_accute	female	600	602
GLO_9	A1063	rotavirus_convalescent	male	60	149
GLO_3	A1063	rotavirus_accute	male	60	63
GLO_10	A1081	rotavirus_convalescent	female	990	1136
GLO_4	A1081	rotavirus_accute	female	990	993
GLO_11	A2370	rotavirus_convalescent	female	540	653
GLO_5	A2370	rotavirus_accute	female	540	540
A4371	A4371	Controls	female	−	210
A4372	A4372	Controls	male	−	210
A4376	A4376	Controls	male	−	210
A4380	A4380	Controls	female	−	210
A4385	A4385	Controls	female	−	210
A4386	A4386	Controls	female	−	210
