# Supplementary material for: RNA-Seq Data-Mining Allows the Discovery of Two Long Non-Coding RNA Biomarkers of Viral Infection in Humans
Source: Int J Mol Sci. 2020 Apr 15;21(8):2748. doi: 10.3390/ijms21082748 (PMC7215422; doi:10.3390/ijms21082748)
Supplement: Supplementary file 1 [file ijms-21-02748-s001.zip › Table S2.xlsx]

## Sheet: Sheet2
Table S2. Differentially expressed LncRNAs between controls and RV infected children according to Deseq2 corrected by age and gender.
ensembl_gene_id	hgnc_symbol	Biomart transcript_biotype	baseMean	Log2.Fold.Change	lfcSE	stat	P.value	Adjusted.P.value	Entrez.gene	Chromosome	Description
ENSG00000117242	PINK1-AS	lncRNA	519565555138288	-295284996087059	145012786440209	-203626868592591	3.58381e-78	4.02796e-76	NA	1	PINK1 antisense RNA [Source:HGNC Symbol;Acc:HGNC:38872]
ENSG00000122043	LINC00544	lncRNA	115352146079844	-954568957369757	371128811948326	-257206912165759	101092705915617	314888547120436	NA	13	long intergenic non-protein coding RNA 544 [Source:HGNC Symbol;Acc:HGNC:43679]
ENSG00000130600	H19	lncRNA	110353664893873	-196829074533256	475817033209852	-413665465495112	3.52406e+09	194974683031796	NA	11	H19, imprinted maternally expressed transcript (non-protein coding) [Source:HGNC Symbol;Acc:HGNC:4713]
ENSG00000132832		lncRNA	803495206048761	-397174791146258	367908947075372	-107954643208198	3.6163e-13	7.25458e-12	NA	20
ENSG00000157306	ZFHX2-AS1	lncRNA	104532697952579	-277696996064709	235526538887607	-117904758154335	4.37065e-18	1.02755e-16	NA	14	ZFHX2 antisense RNA 1 [Source:HGNC Symbol;Acc:HGNC:52658]
ENSG00000161149	TUBA3FP	lncRNA	144042039019837	-314415839284742	508106112457106	-618799560911177	6093.4	580215	NA	22	tubulin alpha 3f pseudogene [Source:HGNC Symbol;Acc:HGNC:24067]
ENSG00000178803	ADORA2A-AS1	lncRNA	159149888368623	-290058494608967	211854292785905	-136914145469827	1.14263e-28	3.49691e-27	NA	22	ADORA2A antisense RNA 1 [Source:HGNC Symbol;Acc:HGNC:37122]
ENSG00000179428		lncRNA	176753881401184	-10684213279102	429481544030846	-248770021147512	128572061938501	386587351655741	NA	7
ENSG00000179743		lncRNA	256442515088589	-694927946239302	157830949789961	-440298906623893	1.0677e+09	6.39078e+09	NA	1
ENSG00000179818	PCBP1-AS1	lncRNA	468997837828191	-308086249169703	123891021401309	-248675203162421	1.67167e-122	4.05901e-120	NA	2	PCBP1 antisense RNA 1 [Source:HGNC Symbol;Acc:HGNC:42948]
ENSG00000180139	ACTA2-AS1	lncRNA	478914867255726	-188971544774497	351521933051592	-537581092405868	7.62388e+06	5.96424e+07	NA	10	ACTA2 antisense RNA 1 [Source:HGNC Symbol;Acc:HGNC:45169]
ENSG00000181800	CELF2-AS1	lncRNA	676650943078758	160803136468235	413712972720764	388682847943395	101562463082982	516297585390044	NA	10	CELF2 antisense RNA 1 [Source:HGNC Symbol;Acc:HGNC:23515]
ENSG00000182165	TP53TG1	lncRNA	173971151719446	-186019926004474	203506251673777	-914074749421784	6.20221e-06	9.8175e-05	NA	7	TP53 target 1 (non-protein coding) [Source:HGNC Symbol;Acc:HGNC:17026]
ENSG00000182648	LINC01006	lncRNA	774621425740963	49420346907153	53640652285713	921322631274488	3.16467e-06	5.06544e-05	NA	7	long intergenic non-protein coding RNA 1006 [Source:HGNC Symbol;Acc:HGNC:48971]
ENSG00000182873	PRKCZ-AS1	lncRNA	18338367934613	-865325538644746	152971636886412	-565677112605711	1.54247e+06	1.29909e+07	NA	1	PRKCZ antisense RNA 1 [Source:HGNC Symbol;Acc:HGNC:40477]
ENSG00000183154		lncRNA	227052454329054	-165506038912096	326363760969693	-507121374077636	3.95287e+07	2.84698e+08	NA	8
ENSG00000183308		lncRNA	269404676080034	-8445438664109	697319640179285	-12111287532268	9.2038e-20	2.26686e-18	NA	2
ENSG00000183822	NCF4-AS1	lncRNA	165932935463376	-488608984427043	34501349093238	-141620254647609	1.57391e-31	5.17362e-30	NA	22	NCF4 antisense RNA 1 [Source:HGNC Symbol;Acc:HGNC:40393]
ENSG00000184441		lncRNA	433952926227438	-343096052397844	199781128658647	-171735966605769	4.18655e-52	2.33739e-50	NA	21
ENSG00000186019		lncRNA	345227539207581	-793349602719289	299149775335785	-265201470343337	5.67731e-141	2.02948e-138	NA	19
ENSG00000186056	MATN1-AS1	lncRNA	147885447342861	-857072258074101	229814523561116	-372940858912328	191929716751655	921792694486675	NA	1	MATN1 antisense RNA 1 [Source:HGNC Symbol;Acc:HGNC:40364]
ENSG00000187185		lncRNA	194965628793073	-524795472182745	160639598757204	-326691224481915	108727378026297	444335543925188	NA	16
ENSG00000188004	SNHG28	lncRNA	527223403884193	-289920649034528	260495602393718	-111295794005895	9.00594e-15	1.90464e-14	NA	1	small nucleolar RNA host gene 28 [Source:HGNC Symbol;Acc:HGNC:27647]
ENSG00000188242		lncRNA	486644029766974	-154755200418008	177309498932068	-872797009467043	0.000259284	0.000385303	NA	5
ENSG00000188825	LINC00910	lncRNA	199250158546851	-703448937045872	178227951929245	-394690579918203	7.91677e+09	411390657748111	NA	17	long intergenic non-protein coding RNA 910 [Source:HGNC Symbol;Acc:HGNC:44361]
ENSG00000196366	C9orf163	lncRNA	196983196840894	-983852727915961	327095933754909	-300784151188243	263110313984525	976545890449358	NA	9	chromosome 9 open reading frame 163 [Source:HGNC Symbol;Acc:HGNC:26718]
ENSG00000196756	SNHG17	lncRNA	644682311220144	-772808963197082	213727080578012	-361586824237278	29934261117539	138420411901405	NA	20	small nucleolar RNA host gene 17 [Source:HGNC Symbol;Acc:HGNC:48600]
ENSG00000197180		lncRNA	34806717413988	114995011936573	275723176057372	417066905948612	3.03707e+09	170152409401483	NA	X
ENSG00000197670		lncRNA	533329095110686	148279646122119	399536997162979	371128699407111	206208148069601	983213285478952	NA	20
ENSG00000197813		lncRNA	11089972878207	-508801532213898	219139842244564	-232181207671979	2.98766e-105	5.82548e-103	NA	19
ENSG00000197815		lncRNA	391730571714759	23955809840561	455425507887887	526009400563885	1.43982e+06	1.0938e+08	NA	17
ENSG00000197880	MDS2	lncRNA	223188294094121	-772937718045416	306217927668439	-252414260631508	115980869088791	354906147735976	NA	1	myelodysplastic syndrome 2 translocation associated [Source:HGNC Symbol;Acc:HGNC:29633]
ENSG00000197989	SNHG12	lncRNA	641500973919048	-748362845425379	209081811950485	-357928237967733	34453902262922	15728530266816	NA	1	small nucleolar RNA host gene 12 [Source:HGNC Symbol;Acc:HGNC:30062]
ENSG00000198468	FLVCR1-DT	lncRNA	12003652417135	-994652048656859	410585256729677	-242252256347267	154131685623017	451261668133911	NA	1	FLVCR1 antisense RNA 1 (head to head) [Source:HGNC Symbol;Acc:HGNC:39077]
ENSG00000198711	SSBP3-AS1	lncRNA	444878962331202	178603677903421	346267909070117	515796217971948	2.49652e+06	1.84589e+08	NA	1	SSBP3 antisense RNA 1 [Source:HGNC Symbol;Acc:HGNC:32328]
ENSG00000203279		lncRNA	612934182551347	-257510487227097	715012404162724	-36014827956536	316407364688042	145605091227263	NA	9
ENSG00000203280		lncRNA	839816500915089	-358320100712148	149354915617435	-239911822942585	164346073384658	475487773917978	NA	22
ENSG00000203327		lncRNA	625133993412362	230952478634758	927199621218779	249086036436445	127434191890496	383748827761506	NA	2
ENSG00000203362	POLH-AS1	lncRNA	199134023308591	131578158030182	429725556399746	306191140067507	219928539073721	830963114897157	NA	6	POLH antisense RNA 1 [Source:HGNC Symbol;Acc:HGNC:40459]
ENSG00000203469		lncRNA	226103249351192	-87674205252817	698679651129092	-125485557094918	4.04827e-22	1.05674e-20	NA	1
ENSG00000203804	ADAMTSL4-AS1	lncRNA	546442314001339	12348547481673	471181263825965	262076369111189	877330518055444	278912214349197	NA	1	ADAMTSL4 antisense RNA 1 [Source:HGNC Symbol;Acc:HGNC:32041]
ENSG00000203865	ATP1A1-AS1	lncRNA	850549665667144	-505637908671696	126977003925932	-398212190426735	0	0	NA	1	ATP1A1 antisense RNA 1 [Source:HGNC Symbol;Acc:HGNC:28262]
ENSG00000204044	SLC12A5-AS1	lncRNA	879759068913669	-53485595992158	851031052772807	-628479957551403	32827.7	318597	NA	20	SLC12A5 and MMP9 antisense RNA 1 [Source:HGNC Symbol;Acc:HGNC:53143]
ENSG00000204055		lncRNA	685202286189047	-113339625717848	21393075992545	-529795835612159	1.17105e+07	8.98105e+07	NA	9
ENSG00000204091	TDRG1	lncRNA	777352914535286	-14647299368937	561885738718824	-260681102217238	91389783189471	288754019117433	NA	6	testis development related 1 [Source:HGNC Symbol;Acc:HGNC:43642]
ENSG00000204092	LINC00951	lncRNA	534590746858933	-236960275677817	830417575573716	-285350747199812	432395110463022	151106386328544	NA	6	long intergenic non-protein coding RNA 951 [Source:HGNC Symbol;Acc:HGNC:48662]
ENSG00000204261	PSMB8-AS1	lncRNA	379344309251142	-182672121005858	89641514541005	-20378071693813	2.61766e-78	2.98112e-76	NA	6	PSMB8 antisense RNA 1 (head to head) [Source:HGNC Symbol;Acc:HGNC:39758]
ENSG00000204282	TNRC6C-AS1	lncRNA	231142853841766	-904895740676843	136462738499313	-663108296541622	3332.33	34879	NA	17	TNRC6C antisense RNA 1 [Source:HGNC Symbol;Acc:HGNC:44360]
ENSG00000204380	PKP4-AS1	lncRNA	90994313355391	-298865054257552	464091214345599	-643979125265218	11963.8	119955	NA	2	PKP4 antisense RNA 1 [Source:HGNC Symbol;Acc:HGNC:52580]
ENSG00000204584		lncRNA	858647566304746	-123006419811351	291362549184376	-422176495076968	2.42397e+09	137752463313171	NA	17
ENSG00000204620		lncRNA	294859398286206	-644511779323917	323945848822944	-198956640952723	4.43692e-74	4.40916e-73	NA	X
ENSG00000204685	STARD7-AS1	lncRNA	189993611734434	-101074735715064	146072922131402	-691947105871824	453.333	5027.09	NA	2	STARD7 antisense RNA 1 [Source:HGNC Symbol;Acc:HGNC:40827]
ENSG00000204802		lncRNA	117428134548457	-447173421956065	149100454018422	-299914192012329	270741162013269	100162944198613	NA	9
ENSG00000204850		lncRNA	34974134147067	-621496939337601	130191466165565	-477371488041498	1.80858e+08	1.20782e+09	NA	19
ENSG00000204934	ATP6V0E2-AS1	lncRNA	411195692791347	-182656157782898	245956766770951	-742635220737787	11.1634	135.593	NA	7	ATP6V0E2 antisense RNA 1 [Source:HGNC Symbol;Acc:HGNC:44180]
ENSG00000205181	LINC00654	lncRNA	527166900273105	820955792191152	328531314065292	249886618731265	124591346481996	376730741982332	NA	20	long intergenic non-protein coding RNA 654 [Source:HGNC Symbol;Acc:HGNC:27154]
ENSG00000205414		lncRNA	300569594246721	-367458391588122	913181924083703	-402393413510494	5.72339e+09	305429585810554	NA	16
ENSG00000205740		lncRNA	16074613005957	314242167805549	60136532502796	52254786687433	1.73705e+07	1.30917e+08	NA	10
ENSG00000205790	DPP9-AS1	lncRNA	130716872899203	-455255536016881	222859026112717	-204279603998011	9.43619e-79	1.08424e-76	100131094	19	DPP9 antisense RNA 1 [Source:HGNC Symbol;Acc:HGNC:50706]
ENSG00000205837	LINC00487	lncRNA	38933028743151	186430452850052	76540660113598	243570479498558	148628085673936	43768760515741	NA	2	long intergenic non-protein coding RNA 487 [Source:HGNC Symbol;Acc:HGNC:42947]
ENSG00000205853	RFPL3S	lncRNA	403300537774282	-167014317392416	327524349679303	-509929468010389	3.40921e+07	2.48011e+08	NA	22	RFPL3 antisense [Source:HGNC Symbol;Acc:HGNC:9981]
ENSG00000205861	PCOTH	lncRNA	194088210061484	-294296066351386	110969736835999	-265203896794242	800073075550163	257596707762198	542767	13	Pro-X-Gly collagen triple helix like repeat containing [Source:HGNC Symbol;Acc:HGNC:39839]
ENSG00000206028		lncRNA	125937181587728	-726001432077235	537071761558077	-135177733040937	1.22838e-27	3.67628e-26	NA	22
ENSG00000206249		lncRNA	849517392017947	-219540923542273	732675020930267	-29964297576779	273161162110348	101029199459637	NA	20
ENSG00000206417	H1FX-AS1	lncRNA	774854153032731	-617222498210739	27230113235717	-226669089793261	9.50373e-100	1.63071e-97	NA	3	H1FX antisense RNA 1 [Source:HGNC Symbol;Acc:HGNC:27953]
ENSG00000206567		lncRNA	538400294774255	-950473392713672	257808220948578	-368674586565357	227139985229116	107229070796533	NA	3
ENSG00000207751		lncRNA	589511510144836	517620520834868	112722772138691	45919782756762	4.39064e+08	2.79649e+09	NA	22
ENSG00000207955		lncRNA	838327032457591	-451715997481851	188596707703461	-239514253977384	166139051620579	480081611160937	NA	9
ENSG00000212694	LINC01089	lncRNA	17023131220178	-120699837334532	203480711124835	-59317581832355	299708	2.68683e+06	NA	12	long intergenic non-protein coding RNA 1089 [Source:HGNC Symbol;Acc:HGNC:27886]
ENSG00000212978		lncRNA	291092741401834	523674611770075	111487997514533	469713891579955	2.63831e+07	1.72172e+09	NA	2
ENSG00000213057	C1orf220	lncRNA	155240377423211	276457924099935	415343637815959	6656125167913	2811.41	29534.7	NA	1	chromosome 1 open reading frame 220 (putative) [Source:HGNC Symbol;Acc:HGNC:33805]
ENSG00000213468	FIRRE	lncRNA	857753566481393	127986891211974	325132607793154	393645202431982	8.26951e+09	428164874489747	NA	X	firre intergenic repeating RNA element [Source:HGNC Symbol;Acc:HGNC:49627]
ENSG00000213742	ZNF337-AS1	lncRNA	737562535595892	-66785748401368	242839841475642	-275019733152259	1.66278e-152	9.10566e-151	NA	20	ZNF337 antisense RNA 1 [Source:HGNC Symbol;Acc:HGNC:40759]
ENSG00000213904	LIPE-AS1	lncRNA	665706076422235	-405325347173451	227941048281735	-177820252310356	9.73973e-57	6.15924e-55	NA	19	LIPE antisense RNA 1 [Source:HGNC Symbol;Acc:HGNC:48589]
ENSG00000213963		lncRNA	605816498564096	570884673658995	221033792743536	258279363790038	98003923777319	306528738629315	NA	2
ENSG00000214106	PAXIP1-AS2	lncRNA	28873728728085	-521223442978723	14844344696724	-351125936258911	445989037580268	198287542740386	NA	7	PAXIP1 antisense RNA 2 [Source:HGNC Symbol;Acc:HGNC:48958]
ENSG00000214145	LINC00887	lncRNA	954703742573452	19233000105774	800371796811949	240300822472545	162608217012248	471148293308708	NA	3	long intergenic non-protein coding RNA 887 [Source:HGNC Symbol;Acc:HGNC:48574]
ENSG00000214184	GCC2-AS1	lncRNA	180016681389288	-427318285825147	460245104494576	-928458079514852	1.62345e-06	2.62135e-05	NA	2	GCC2 antisense RNA 1 [Source:HGNC Symbol;Acc:HGNC:28126]
ENSG00000214353	VAC14-AS1	lncRNA	228416776241543	-39982183223597	366218849019822	-109175656388546	9.50082e-14	1.93612e-12	NA	16	VAC14 antisense RNA 1 [Source:HGNC Symbol;Acc:HGNC:48605]
ENSG00000214559		lncRNA	100597754628324	-470576627958239	637031163705629	-738702680134016	15.0148	181.008	NA	4
ENSG00000214708		lncRNA	153405550317277	-342291109763506	707220091881372	-48399517164866	1.29871e+08	8.83354e+08	NA	17
ENSG00000214719		lncRNA	96445333789347	15606914188039	545645211255274	286026778318733	423283422912736	148324965812498	NA	17
ENSG00000214783	POLR2J4	lncRNA	955343070585843	-910237412921351	268088362031922	-339528879964199	685562437822588	293691844618471	NA	7	RNA polymerase II subunit J4, pseudogene [Source:HGNC Symbol;Acc:HGNC:28195]
ENSG00000214922	HLA-F-AS1	lncRNA	126027592313792	-929632709579524	291165434239187	-319279900792018	14090098312665	559560176471796	NA	6	HLA-F antisense RNA 1 [Source:HGNC Symbol;Acc:HGNC:26645]
ENSG00000214999		lncRNA	337321915968652	-973612130400546	245662002689117	-39632182419055	7.39461e+09	386441696990543	NA	17
ENSG00000215014		lncRNA	135241679470756	117752959084097	463752170407601	253913548222539	111126780169009	342167851177168	NA	1
ENSG00000215022		lncRNA	10940325509859	-74090080876954	226763494557238	-32672843140655	108584571137671	443822406215875	100130357	6
ENSG00000215039	CD27-AS1	lncRNA	169951879775955	-353290128805252	175693535608854	-201083168814919	6.24057e-76	6.58278e-74	NA	12	CD27 antisense RNA 1 [Source:HGNC Symbol;Acc:HGNC:43896]
ENSG00000215067	ALOX12-AS1	lncRNA	259026638510687	-897808440407804	183624664509037	-488936735600471	1.01161e+08	6.97615e+08	NA	17	ALOX12 antisense RNA 1 [Source:HGNC Symbol;Acc:HGNC:51342]
ENSG00000215241	LINC02449	lncRNA	188884098608664	-159300878897846	363060769628473	-438771941845609	1.14545e+09	6.83238e+09	NA	12	long intergenic non-protein coding RNA 2449 [Source:HGNC Symbol;Acc:HGNC:53381]
ENSG00000215244	LINC02649	lncRNA	65031318799278	856286413691786	300152469728647	285283814078196	433306855570975	151346820074042	NA	10
ENSG00000215256	DHRS4-AS1	lncRNA	711832228598208	-378276724821429	119912738879664	-315459998958943	160718294743258	628562144066551	NA	14	DHRS4 antisense RNA 1 [Source:HGNC Symbol;Acc:HGNC:23175]
ENSG00000215424	MCM3AP-AS1	lncRNA	916011187755969	-301507563531688	201254353643105	-149814181941309	9.71222e-37	3.59674e-35	NA	21	MCM3AP antisense RNA 1 [Source:HGNC Symbol;Acc:HGNC:16417]
ENSG00000215481	BCRP3	lncRNA	830866520456587	-22441062855131	479721801926577	-467793266118134	2.89782e+08	1.88059e+08	NA	22	breakpoint cluster region pseudogene 3 [Source:HGNC Symbol;Acc:HGNC:1016]
ENSG00000215483	LINC00598	lncRNA	29109414742206	349572269476559	471170140991775	741923647242877	11.7797	142.475	NA	13	long intergenic non-protein coding RNA 598 [Source:HGNC Symbol;Acc:HGNC:42770]
ENSG00000215692		lncRNA	162987560174753	-743839268416196	772894422545667	-962407344027955	6.32746e-08	1.07923e-06	NA	2
ENSG00000215769	ARHGAP27P1-BPTFP1-KPNA2P3	lncRNA	19106153132474	-17948446309062	218690638860156	-820723118401943	0.0226347	0.311204	NA	17	ARHGAP27P1-BPTFP1-KPNA2P3 readthrough, transcribed pseudogene [Source:HGNC Symbol;Acc:HGNC:52873]
ENSG00000217702		lncRNA	65873207025482	-156870361441688	574844187794264	-272891967549703	635421794186189	211052860224082	NA	2
ENSG00000218018		lncRNA	257814386488889	-35464590149041	129766222952015	-2732960037078	1.88765e-151	9.34312e-148	NA	20
ENSG00000218537	MIF-AS1	lncRNA	136273934966716	-711519718902982	167270433183368	-425370883163189	0	0	NA	22	MIF antisense RNA 1 [Source:HGNC Symbol;Acc:HGNC:27669]
ENSG00000219410		lncRNA	193662968921075	-540226183856529	234268402836926	-230601385980584	1.1638e-103	2.20249e-101	NA	12
ENSG00000220925	IGBP1-AS2	lncRNA	152697308140142	-851398932758502	439079279199814	-193905513899473	9.27374e-70	8.34572e-68	NA	X	IGBP1 antisense RNA 2 [Source:HGNC Symbol;Acc:HGNC:40294]
ENSG00000222020	HDAC4-AS1	lncRNA	303897179585658	-118294926628831	297489293579222	-397644315886375	6.99537e+09	367299346225596	NA	2
ENSG00000222043		lncRNA	321994234442711	-469760840084739	42131004231156	-111500033919759	7.16036e-16	1.52183e-13	NA	2
ENSG00000223343		lncRNA	175857477305232	-628533194672461	217504082955085	-288975354454498	1.28217e-170	8.91904e-167	NA	3
ENSG00000223358	EHHADH-AS1	lncRNA	332318492150843	-592798205924959	106341401967284	-557448176306096	2.48268e+06	2.04216e+07	NA	3	EHHADH antisense RNA 1 [Source:HGNC Symbol;Acc:HGNC:44133]
ENSG00000223374		lncRNA	201420391043116	-480192801320637	241498670172338	-198838693802314	5.61333e-74	5.55676e-72	NA	2
ENSG00000223390		lncRNA	297949897427282	-760973952412184	75501131018438	-100789742106823	6.84368e-10	1.24482e-08	NA	1
ENSG00000223442	TH2LCRR	lncRNA	6031838399475	-477802842892002	311450568453632	-153412095301132	4.05567e-39	1.57681e-37	NA	5	T helper type 2 locus control region associated RNA [Source:HGNC Symbol;Acc:HGNC:40495]
ENSG00000223534	HLA-DQB1-AS1	lncRNA	564473961054716	-455825714214375	394272313554289	-115611900339944	6.48044e-17	1.46825e-15	NA	6	HLA-DQB1 antisense RNA 1 [Source:HGNC Symbol;Acc:HGNC:39762]
ENSG00000223537		lncRNA	669141005353809	-122035224987776	502929971203405	-24264854348563	152458622802698	447126257257957	NA	6
ENSG00000223642		lncRNA	107410033529648	-310956580517211	655704858186656	-474232540196754	2.11279e+07	1.39756e+09	NA	2
ENSG00000223697		lncRNA	728071922297956	-306646046497577	343093182918923	-893768986864543	3.97391e-05	0.000608088	NA	8
ENSG00000223725		lncRNA	161404468160856	-119491033513901	378425075254404	-315758762639001	159080417874621	622818952731518	NA	2
ENSG00000223749	MIR503HG	lncRNA	512124010180549	-814085534303479	28210853381843	-288571750483606	390522513301014	138237772621943	NA	X	MIR503 host gene [Source:HGNC Symbol;Acc:HGNC:28258]
ENSG00000223776	LGALS8-AS1	lncRNA	399476937226328	-477375871192782	377658323773158	-126404170421389	1.26382e-22	3.33622e-23	NA	1	LGALS8 antisense RNA 1 [Source:HGNC Symbol;Acc:HGNC:40340]
ENSG00000223799	IL10RB-DT	lncRNA	73990311604054	-39625971496376	173047928183556	-228988419060087	4.77128e-102	8.46919e-100	NA	21	IL10RB antisense RNA 1 (head to head) [Source:HGNC Symbol;Acc:HGNC:44303]
ENSG00000223821		lncRNA	576417371377147	-403275434646083	33480539255514	-120450698708405	2.05902e-19	5.04234e-18	NA	6
ENSG00000223855		lncRNA	535234323889154	-104453627508784	384084619662989	-271954726019583	653713526564808	216318831919838	NA	7
ENSG00000223891	OSER1-DT	lncRNA	473537410396529	-508684669649256	15005626737451	-338995950352198	699029491254597	2987648795402	NA	20	OSER1 antisense RNA 1 (head to head) [Source:HGNC Symbol;Acc:HGNC:48585]
ENSG00000223901		lncRNA	14483542114662	-223111217278391	546004970113577	-40862488345478	4.38404e+09	238302675354639	NA	21
ENSG00000223911		lncRNA	25043416969174	-55582818893635	107934466211902	-514968210288938	2.60928e+07	1.92429e+08	NA	2
ENSG00000223947		lncRNA	212867342063163	-287399910457799	396802802760778	-724289013228228	43.9223	514.552	NA	2
ENSG00000223989		lncRNA	487555259380187	-999364560542887	679454514795792	-147083364490299	5.69913e-35	2.03445e-33	NA	1
ENSG00000224023	EDRF1-DT	lncRNA	267661472447054	-312104866061324	380223449084442	-82084591787502	0.0224045	0.308203	NA	10
ENSG00000224032	EPB41L4A-AS1	lncRNA	648889895173553	-609222646277674	15089417219412	-403741667036637	5.4043e+09	28984362429885	NA	5	EPB41L4A antisense RNA 1 [Source:HGNC Symbol;Acc:HGNC:30749]
ENSG00000224043	CCNT2-AS1	lncRNA	378113409560914	-137465715722725	317566833353384	-432871765200227	1.4998e+09	8.77315e+09	NA	2	CCNT2 antisense RNA 1 [Source:HGNC Symbol;Acc:HGNC:40130]
ENSG00000224046		lncRNA	188743540367029	-805442976321237	298925664884902	-269445909447542	70502980002836	23077778192967	NA	7
ENSG00000224063		lncRNA	107318851083607	-388828303211021	162861554510921	-238747753807635	169644393911244	48845591346768	NA	2
ENSG00000224066		lncRNA	45480504213363	-523064846167253	322739682376107	-162070199213277	4.4986e-45	2.06759e-44	NA	1
ENSG00000224101	ELMO1-AS1	lncRNA	471300924449949	-909438493043373	68240017441836	-133270554014516	1.61133e-26	4.73429e-25	NA	7	ELMO1 antisense RNA 1 [Source:HGNC Symbol;Acc:HGNC:40765]
ENSG00000224152		lncRNA	182710850439459	-136592133388498	33811721970032	-403978636490511	5.34999e+09	287230015899097	NA	2
ENSG00000224177	LINC00570	lncRNA	552269607745652	-19302507589099	72886174672189	-26483084996453	808956664985068	260034053245731	NA	2	long intergenic non-protein coding RNA 570 [Source:HGNC Symbol;Acc:HGNC:43717]
ENSG00000224186	C5orf66	lncRNA	691721080255207	-576054132740625	22546260636202	-255498746348949	5.5083e-130	1.57525e-127	NA	5	chromosome 5 open reading frame 66 [Source:HGNC Symbol;Acc:HGNC:48332]
ENSG00000224195		lncRNA	11240550905336	-321995557189173	167142120360824	-192647763767776	1.06123e-68	9.10463e-68	NA	10
ENSG00000224277		lncRNA	165185658452369	-478195310399602	130767162952541	-36568454924204	255338182367838	119445549578034	NA	22
ENSG00000224281	SLC25A5-AS1	lncRNA	554226348109743	-448015003500051	13319063748336	-33637124347875	4.81017e-234	7.73776e-231	NA	X	SLC25A5 antisense RNA 1 [Source:HGNC Symbol;Acc:HGNC:43438]
ENSG00000224328	MDC1-AS1	lncRNA	529833388958993	-840650963786276	618627912879994	-135889594744062	4.65653e-28	1.40504e-26	NA	6	MDC1 antisense RNA 1 [Source:HGNC Symbol;Acc:HGNC:39764]
ENSG00000224376		lncRNA	101755824980393	-10306961605708	311681594060551	-330688811983734	943385621526606	390163303738956	NA	2
ENSG00000224407		lncRNA	201008737690024	-11984364906975	668306231658136	-179324452463065	6.58202e-58	4.28881e-56	NA	1
ENSG00000224429	LINC00539	lncRNA	890816740540775	-6671380682269	232153125222625	-287369841602237	40569615585185	14284278603714	NA	13	long intergenic non-protein coding RNA 539 [Source:HGNC Symbol;Acc:HGNC:43672]
ENSG00000224459	SLC25A34-AS1	lncRNA	154475263027089	-472372592423465	125151480980446	-377440673272792	16038889865281	781835127561745	NA	1	SLC25A34 and TMEM82 antisense RNA 1 [Source:HGNC Symbol;Acc:HGNC:53623]
ENSG00000224478		lncRNA	307721332469035	-103331895031469	328775187566371	-314293471464019	16726314117267	65069811479779	NA	6
ENSG00000224490	TTC21B-AS1	lncRNA	893334429929061	-336346795635512	544338235047281	-617900367785659	64507.4	613333	NA	2	TTC21B antisense RNA 1 [Source:HGNC Symbol;Acc:HGNC:41115]
ENSG00000224505		lncRNA	11617557602213	-435665987923104	343249865168739	-126923862798587	6.51695e-23	1.73817e-22	NA	17
ENSG00000224536		lncRNA	883923816091906	291634288019936	277843893903	104963360512702	8.97982e-12	1.73646e-10	NA	1
ENSG00000224614	TNK2-AS1	lncRNA	833815161673754	-204460183579601	362567290945595	-563923411420697	1.70808e+06	1.43341e+07	NA	3	TNK2 antisense RNA 1 [Source:HGNC Symbol;Acc:HGNC:49093]
ENSG00000224645		lncRNA	138733537115679	-115211604367202	664658663114881	-173339506066572	2.60783e-53	1.49822e-51	NA	1
ENSG00000224660	SH3BP5-AS1	lncRNA	20645796561015	-184007583513713	270574402234145	-680062792320168	1041.64	11241	NA	3	SH3BP5 antisense RNA 1 [Source:HGNC Symbol;Acc:HGNC:44501]
ENSG00000224699	LAMTOR5-AS1	lncRNA	298076734301618	-345095838733288	168197554764358	-205172922529559	1.50886e-79	1.76522e-77	NA	1	LAMTOR5 antisense RNA 1 [Source:HGNC Symbol;Acc:HGNC:40823]
ENSG00000224713		lncRNA	353095340489134	-338949782737296	107115460982116	-316434041948331	155434874780827	609844940108067	NA	12
ENSG00000224721		lncRNA	108513686670354	-55332849512772	614499286849684	-900454251077223	2.16567e-05	0.000335985	NA	14
ENSG00000224729	PCOLCE-AS1	lncRNA	952660630326639	-311356733084669	561131811193447	-554872717735352	2.87757e+06	2.35344e+07	NA	7	PCOLCE antisense RNA 1 [Source:HGNC Symbol;Acc:HGNC:40430]
ENSG00000224730	LILRB1-AS1	lncRNA	175930515933805	-647816707380826	650917156583947	-995236799073799	2.46253e-10	4.40755e-08	NA	19	LILRB1 antisense RNA 1 [Source:HGNC Symbol;Acc:HGNC:53114]
ENSG00000224738		lncRNA	156180245022347	-143150978616829	365232896226469	-391944373291245	8.87536e+09	45595600634318	NA	17
ENSG00000224745		lncRNA	148470168540161	156892754268714	565475099018904	277452985181702	552815603532053	187536153996415	NA	10
ENSG00000224764		lncRNA	228859835153439	-258832265696659	10747298470114	-240834723643729	160249312509088	465764140766441	NA	9
ENSG00000224789		lncRNA	400703812472572	-576027854834358	952250297650837	-60491223395298	145637	1.34351e+06	NA	2
ENSG00000224799		lncRNA	114485241292244	-488276610785097	151152871031532	-323034956235292	123638951109521	498389870580557	NA	X
ENSG00000224846		lncRNA	233183734692213	-411089698085635	427226006280343	-962230042278562	6.43751e-08	1.09728e-06	NA	6
ENSG00000224855	OPA1-AS1	lncRNA	950701464056943	-376801235290627	758551508164196	-496737836831332	6.78641e+07	4.76196e+08	NA	3	OPA1 antisense RNA 1 [Source:HGNC Symbol;Acc:HGNC:40421]
ENSG00000224870	MRPL20-AS1	lncRNA	958196168125876	-481333570582829	832999395963405	-577831836271794	75450.9	6.52758e+06	NA	1
ENSG00000224875		lncRNA	57423125883885	-107252307396691	372875928244964	-287635374859142	402298575934413	141801708400437	NA	2
ENSG00000224888		lncRNA	478767635533548	-276833022300989	305835610774719	-905169354215281	1.40768e-06	0.000219581	NA	16
ENSG00000224903		lncRNA	81805351094807	-210993757022918	422227248585372	-499716107214374	5.81805e+07	4.11161e+08	NA	7
ENSG00000224905		lncRNA	38174129501025	283052503984745	112676183086493	251208814703517	120019106077982	365352070045546	NA	21
ENSG00000224985		lncRNA	289951167908391	-119976446282232	680234623759462	-176375094844711	1.26933e-55	7.74174e-54	NA	1
ENSG00000225032		lncRNA	188410688102995	-116778788586462	283702572673561	-411624002863141	3.85103e+09	211609469418464	NA	9
ENSG00000225057		lncRNA	648874247915548	-352514066342284	569479031138788	-61901149483478	60120.4	57289.1	NA	2
ENSG00000225062	CATIP-AS1	lncRNA	821875030905412	-400308946471846	522719006754178	-765820529384542	1.88549	23.8354	NA	2	CATIP antisense RNA 1 [Source:HGNC Symbol;Acc:HGNC:41080]
ENSG00000225075		lncRNA	482578071527117	-340791771942313	298763944771785	-114067235322734	3.87035e-16	8.56535e-15	NA	1
ENSG00000225113		lncRNA	811723848194382	-737650314898274	799326764894731	-92283950356075	2.74717e-06	4.40815e-05	NA	1
ENSG00000225138	SLC9A3-AS1	lncRNA	218525273074088	-172829508311824	298934138238048	-578152463049221	740266	6.40867e+06	NA	5	SLC9A3 antisense RNA 1 [Source:HGNC Symbol;Acc:HGNC:40550]
ENSG00000225205		lncRNA	219329108466571	-921554015307487	171296557757305	-537987468851042	7.45377e+06	5.83648e+07	NA	2
ENSG00000225235	INTS6L-AS1	lncRNA	243160548062008	-376905411707682	105480733105065	-357321570122443	352624056273554	160634300183517	NA	X	INTS6L antisense RNA 1 [Source:HGNC Symbol;Acc:HGNC:41180]
ENSG00000225284		lncRNA	528668208556979	-385474077496487	749390113754951	-514383724072635	2.69183e+07	1.98176e+08	NA	2
ENSG00000225331	LINC01678	lncRNA	366566394453578	-272724145574199	390738246110966	-697971463732139	295.78	3318.57	NA	21	long intergenic non-protein coding RNA 1678 [Source:HGNC Symbol;Acc:HGNC:52466]
ENSG00000225335		lncRNA	549082569810873	-164930350112834	252002318612284	-654479494558091	5957.71	6128.68	NA	22
ENSG00000225339		lncRNA	147087576834559	-899334995265781	197499759715565	-455360045278528	0	0	NA	6
ENSG00000225342		lncRNA	183992667906516	231449001971516	304618501016901	759799556490742	3.00753	37.5401	NA	12
ENSG00000225407		lncRNA	288109713313426	-245123021456752	95225412995633	-257413450617424	100491197839656	313318285886986	NA	5
ENSG00000225408		lncRNA	840450181370637	-175520502415299	531142432769191	-330458445016709	951173148041224	393040309659253	NA	9
ENSG00000225420		lncRNA	112305407154754	-973240898667519	653539673305023	-148918411294869	3.72372e-36	1.35752e-34	NA	2
ENSG00000225450		lncRNA	241531085540303	-556522751544868	365181512422306	-15239620096137	1.92989e-38	7.43586e-37	NA	22
ENSG00000225470	JPX	lncRNA	267885481838545	-47604519259614	222184034767419	-21425715537773	7.69435e-88	1.07047e-85	NA	X	JPX transcript, XIST activator (non-protein coding) [Source:HGNC Symbol;Acc:HGNC:37191]
ENSG00000225484	NUTM2B-AS1	lncRNA	462221537615307	213968674596107	201403030427809	106239054169943	2.30703e-12	4.52578e-11	NA	10	NUTM2B antisense RNA 1 [Source:HGNC Symbol;Acc:HGNC:51204]
ENSG00000225555		lncRNA	102818857031549	-44144677605504	149404941613025	-295469996700936	312973256012402	11413074001345	NA	21
ENSG00000225578	NCBP2-AS1	lncRNA	621578722792059	-413479655535371	422993287001977	-977508788534128	1.44032e-08	2.51499e-07	NA	3	NCBP2 antisense RNA 1 [Source:HGNC Symbol;Acc:HGNC:40392]
ENSG00000225602	MTOR-AS1	lncRNA	945886421904207	-739708960830059	762422822937157	-970208312994101	2.95405e-08	5.1062e-07	NA	1	MTOR antisense RNA 1 [Source:HGNC Symbol;Acc:HGNC:40242]
ENSG00000225610		lncRNA	903007063982294	-741916946262437	780234910396857	-950889195518142	1.92704e-07	3.23115e-06	NA	2
ENSG00000225611	LINC02158	lncRNA	276945753057574	-138764080648031	437342987857327	-317288911679771	150930155860235	594254298842089	NA	3	long intergenic non-protein coding RNA 2158 [Source:HGNC Symbol;Acc:HGNC:53019]
ENSG00000225675	LINC01771	lncRNA	151346424177483	128613685002856	445102356313693	288953053558345	385817533958212	136798067075581	NA	1	long intergenic non-protein coding RNA 1771 [Source:HGNC Symbol;Acc:HGNC:52561]
ENSG00000225721		lncRNA	302465702732813	-122156821409216	441146254167563	-276907760760033	9.01735e-155	5.27474e-152	NA	1
ENSG00000225733	FGD5-AS1	lncRNA	412241457714442	629032572306122	122243396927885	514573865022097	2.6647e+06	1.96347e+08	NA	3	FGD5 antisense RNA 1 [Source:HGNC Symbol;Acc:HGNC:40410]
ENSG00000225756	DBH-AS1	lncRNA	368985520460822	-178918061320866	386863256860554	-462483986648951	3.74888e+08	2.4086e+09	NA	9	DBH antisense RNA 1 [Source:HGNC Symbol;Acc:HGNC:24155]
ENSG00000225792		lncRNA	557085357790665	-378733276691717	291238373360048	-130042367811024	1.15749e-24	3.22418e-23	NA	7
ENSG00000225798		lncRNA	355515728442151	-517611252247493	547169494878785	-94597973222568	3.08541e-07	5.1333e-06	NA	15
ENSG00000225822	UBXN7-AS1	lncRNA	442274500474315	-50075960297068	851456653901311	-588121075425551	407276	3.61465e+06	NA	3	UBXN7 antisense RNA 1 [Source:HGNC Symbol;Acc:HGNC:41227]
ENSG00000225850		lncRNA	468936876417345	-369001802975043	340979194418766	-108218275195366	2.71313e-13	5.45977e-12	NA	10
ENSG00000225855	RUSC1-AS1	lncRNA	76643843825369	-296359952208216	267277219193712	-110881111791808	1.43281e-14	3.02029e-13	NA	1	RUSC1 antisense RNA 1 [Source:HGNC Symbol;Acc:HGNC:26680]
ENSG00000225885		lncRNA	776788850046261	-168258807101971	510136420857797	-329831002497417	972686744137921	400752543951045	NA	8
ENSG00000225951	ODF2-AS1	lncRNA	490149156781189	-646317041606351	397776461037768	-162482475690029	2.29841e-47	1.06781e-43	NA	9	ODF2 antisense RNA 1 [Source:HGNC Symbol;Acc:HGNC:49461]
ENSG00000225963		lncRNA	375779762918681	-754833633776163	213651108713805	-353301997036344	410841436081043	184412920855491	NA	2
ENSG00000225964	NRIR	lncRNA	171139422851128	1706970963439	604841894142594	282217713417281	476988235487734	164567335187444	NA	2	negative regulator of interferon response (non-protein coding) [Source:HGNC Symbol;Acc:HGNC:51269]
ENSG00000225988	LAMP5-AS1	lncRNA	107293895615655	-284623968472263	605095389730145	-470378676326054	2.5538e+08	1.67081e+09	NA	20	LAMP5 antisense RNA 1 [Source:HGNC Symbol;Acc:HGNC:40754]
ENSG00000226009	KCNIP2-AS1	lncRNA	125455707915658	-374476019617646	403771936643564	-927444395295408	1.78548e-06	2.87396e-06	NA	10	KCNIP2 antisense RNA 1 [Source:HGNC Symbol;Acc:HGNC:48680]
ENSG00000226029	LINC01772	lncRNA	118743394381071	-775673971252549	238811617150964	-32480579483795	116195603557681	470967314073636	NA	1	long intergenic non-protein coding RNA 1772 [Source:HGNC Symbol;Acc:HGNC:52562]
ENSG00000226067	LINC00623	lncRNA	224942619536788	172127548579435	241840999633848	711738492811556	109.994	1260.47	NA	1	long intergenic non-protein coding RNA 623 [Source:HGNC Symbol;Acc:HGNC:44252]
ENSG00000226070		lncRNA	108513683493319	-149559755296941	453212777822503	-329998981969379	966883357915212	398681245338982	NA	6
ENSG00000226143		lncRNA	207967142381429	-868577513693791	703425123834635	-123478318340245	5.00419e-21	1.27145e-19	NA	20
ENSG00000226167	AP4B1-AS1	lncRNA	265716239322971	-295681664736794	25721970434045	-11495296034764	1.39303e-16	3.1286e-15	NA	1	AP4B1 antisense RNA 1 [Source:HGNC Symbol;Acc:HGNC:44114]
ENSG00000226179	LINC00685	lncRNA	587827082847422	-975039824751122	306208097232053	-318423919408052	145135029950909	574866943809863	NA	X	long intergenic non-protein coding RNA 685 [Source:HGNC Symbol;Acc:HGNC:27560]
ENSG00000226245	ZNF32-AS1	lncRNA	686824414962291	-26579637665121	279970778702481	-949371851887681	2.22936e-07	3.73564e-06	NA	10	ZNF32 antisense RNA 1 [Source:HGNC Symbol;Acc:HGNC:23577]
ENSG00000226251	LINC02608	lncRNA	228461370500255	-401608347325519	133505949035998	-300816817696438	262827647492604	975718735203322	NA	1
ENSG00000226252		lncRNA	336205702554223	-437120242463426	452902337751679	-965153424982084	4.84257e-08	8.2816e-07	NA	1
ENSG00000226312	CFLAR-AS1	lncRNA	245879338330561	-298419529141863	315588722052835	-945596303951264	3.20062e-07	5.32155e-06	NA	2	CFLAR antisense RNA 1 [Source:HGNC Symbol;Acc:HGNC:14437]
ENSG00000226332		lncRNA	172085799365979	-432001475288733	203666089410034	-212112618521878	7.51695e-88	1.00766e-83	NA	20
ENSG00000226352	PSPC1-AS2	lncRNA	731811100588965	-131807346010783	305838998371589	-430969715152674	1.63478e+08	9.51947e+09	NA	13	PSPC1 antisense RNA 2 [Source:HGNC Symbol;Acc:HGNC:52951]
ENSG00000226367	ST7-AS2	lncRNA	480242529622162	-633285369051944	84206926435056	-752058525186002	5.45316	6.72513	NA	7	ST7 antisense RNA 2 [Source:HGNC Symbol;Acc:HGNC:16044]
ENSG00000226397	C12orf77	lncRNA	333532662230967	294676103293319	122083111364868	241373356231579	157900041309385	460617846902522	NA	12	chromosome 12 open reading frame 77 [Source:HGNC Symbol;Acc:HGNC:27282]
ENSG00000226419	SLC16A1-AS1	lncRNA	143357837780777	191717902239602	205643426423814	932283154261824	1.13276e-06	1.83943e-05	NA	1	SLC16A1 antisense RNA 1 [Source:HGNC Symbol;Acc:HGNC:49445]
ENSG00000226441	PLCL2-AS1	lncRNA	546129454584544	-954978959559011	674328843515441	-141619177162951	1.57633e-31	5.17495e-30	NA	3	PLCL2 antisense RNA 1 [Source:HGNC Symbol;Acc:HGNC:40449]
ENSG00000226455		lncRNA	199869035499257	-31824400603054	384051700422699	-828648865973697	0.0116641	0.0162539	NA	6
ENSG00000226526		lncRNA	245624905080139	-840129315572742	713127600168653	-11780911513929	4.89607e-18	1.14977e-16	NA	1
ENSG00000226605		lncRNA	338273576706789	-615357963378321	106730987858608	-576550424318677	814141	7.02223e+06	NA	2
ENSG00000226645		lncRNA	442789694259965	-436170449649169	848175881806219	-514245286862354	2.71174e+07	1.99528e+08	NA	11
ENSG00000226648	PLCG1-AS1	lncRNA	144423041337029	-417437318534331	362733547679202	-115080979193992	1.20098e-16	2.702e-15	NA	20	PLCG1 antisense RNA 1 [Source:HGNC Symbol;Acc:HGNC:40450]
ENSG00000226659		lncRNA	37149797545131	-123922541731434	361556627219783	-342747255621742	609227879664474	263568577796264	NA	10
ENSG00000226698		lncRNA	408828003440557	-972494183926119	678019080525997	-143431683835752	1.17563e-32	3.96053e-31	NA	1
ENSG00000226706		lncRNA	139492485982657	-530956633434559	314036508952516	-169074810825528	3.96288e-50	2.07733e-48	NA	9
ENSG00000226754		lncRNA	115534063203652	-266892004985631	448737277422749	-59476227720256	272065	2.44583e+06	NA	1
ENSG00000226777	FAM30A	lncRNA	184265812700701	105442778720055	2480926489947	425013716235937	2.1364e+09	122273900426897	NA	14	family with sequence similarity 30 member A [Source:HGNC Symbol;Acc:HGNC:19955]
ENSG00000226800	CACTIN-AS1	lncRNA	208017067341188	-529059527402896	229047395632156	-230982555353981	4.82072e-104	9.19078e-102	NA	19	CACTIN antisense RNA 1 [Source:HGNC Symbol;Acc:HGNC:31391]
ENSG00000226803	ZNF451-AS1	lncRNA	79330633662958	-236410745060788	353125085258857	-669481594284041	2159.43	22853.4	NA	6
ENSG00000226806		lncRNA	231408757281545	-106601091626816	351099201520911	-303621002739497	239572421766144	895977185617121	NA	2
ENSG00000226822		lncRNA	35027706978531	184982580399086	356900509097244	518302932284931	2.18311e+07	1.62489e+08	NA	1
ENSG00000226849		lncRNA	263390450950073	-578157599492514	221899072146118	-260549804873364	1.18141e-135	3.849e-133	NA	1
ENSG00000226877		lncRNA	369263827446483	-654391722913241	105868834096914	-618115546936317	63634.1	605253	NA	9
ENSG00000226890		lncRNA	605892783136723	-572234642205562	837173163872303	-683531994215771	818.222	8893.33	NA	16
ENSG00000226920		lncRNA	580317628782791	-684332849783847	81718394410168	-837428163785237	0.00555617	0.078834	NA	1
ENSG00000226963		lncRNA	50198764854841	-562264652822084	102075746059458	-55083080411146	3.62299e+06	2.93234e+07	NA	2
ENSG00000227028	SLC8A1-AS1	lncRNA	268401420973273	-437551867296647	37557528115617	-11650177454429	2.28981e-17	5.2527e-16	NA	2	SLC8A1 antisense RNA 1 [Source:HGNC Symbol;Acc:HGNC:44102]
ENSG00000227033		lncRNA	114325677565309	-627442260221425	738182583265702	-849982476483846	0.00189877	0.0272868	NA	2
ENSG00000227039	ITGB2-AS1	lncRNA	391726649455516	-111523928463906	260401347003685	-428277079773815	1.8458e+09	106638098179534	NA	21	ITGB2 antisense RNA 1 [Source:HGNC Symbol;Acc:HGNC:44304]
ENSG00000227050		lncRNA	127903055592464	-52888732846874	598486641014827	-883707826079342	9.82543e-05	0.00148408	NA	1
ENSG00000227053		lncRNA	502919740801381	-193586468023452	800900684884773	-241710953276689	156443086902959	456989237397385	NA	7
ENSG00000227061		lncRNA	472716106270749	383624463161203	111691120798976	343469078308973	593230324031828	257133076455561	NA	2
ENSG00000227117	HORMAD2-AS1	lncRNA	200923305866101	-627592988987752	5733085106407	-109468632915703	6.87886e-14	1.41299e-12	NA	22	HORMAD2 and MTMR3 antisense RNA 1 [Source:HGNC Symbol;Acc:HGNC:50729]
ENSG00000227145	IL21-AS1	lncRNA	106905820813568	160006437596424	597537418312488	267776431555199	741153494065221	240977875571635	NA	4	IL21 antisense RNA 1 [Source:HGNC Symbol;Acc:HGNC:40299]
ENSG00000227155		lncRNA	684202813008545	189655443964854	383536533802592	494491208137346	7.61782e+07	5.31348e+08	NA	9
ENSG00000227195	MIR663AHG	lncRNA	749090396557476	-649617599033282	581781086519454	-111660144010467	5.98046e-15	1.27421e-13	NA	20	MIR663A host gene [Source:HGNC Symbol;Acc:HGNC:27662]
ENSG00000227198	C6orf47-AS1	lncRNA	167007817955424	-11853317518369	667807115358848	-177496124940203	1.73547e-56	1.09212e-54	NA	6	C6orf47 antisense RNA 1 [Source:HGNC Symbol;Acc:HGNC:39767]
ENSG00000227199	ST7-AS1	lncRNA	828977052145448	-37864074506386	642554078009525	-589274518709454	37983.2	3.37923e+06	NA	7	ST7 antisense RNA 1 [Source:HGNC Symbol;Acc:HGNC:16000]
ENSG00000227217		lncRNA	85907117176438	-503387444533791	476634250444849	-105612939914404	4.5041e-12	8.77566e-12	NA	1
ENSG00000227218		lncRNA	223163079154744	-264322529999078	283394038694629	-932703211459921	1.08877e-06	1.76911e-05	NA	9
ENSG00000227230		lncRNA	106477933132736	-311803587226766	487733255441954	-639291218607245	16275.6	161302	NA	1
ENSG00000227253		lncRNA	113488249711352	-455791666026555	2353015277285	-193705357728261	1.36826e-69	1.21436e-68	NA	10
ENSG00000227278		lncRNA	335167396309771	-860877405459325	684877392496291	-125698032215889	3.09493e-23	8.1035e-21	NA	1
ENSG00000227355		lncRNA	117389934291242	154398580266188	565932882414765	272821362857355	636783539777927	211450583754409	NA	9
ENSG00000227398	KIF9-AS1	lncRNA	478753735991295	-711011989642864	290596387194965	-244673375504093	144157284404454	426424570279489	NA	3	KIF9 antisense RNA 1 [Source:HGNC Symbol;Acc:HGNC:26822]
ENSG00000227409	ZMYM4-AS1	lncRNA	63127663519861	-448951544440292	699760885672099	-641578507219773	14009.9	139492	NA	1	ZMYM4 antisense RNA 1 [Source:HGNC Symbol;Acc:HGNC:40624]
ENSG00000227484		lncRNA	580684583192112	-461074506201286	710154675016492	-649259270440737	8437.16	85764.4	NA	22
ENSG00000227487	NCAM1-AS1	lncRNA	316351926336716	-381223196875549	896555561928241	-425208668669284	2.11788e+09	121385176260253	NA	11	NCAM1 antisense RNA1 [Source:HGNC Symbol;Acc:HGNC:48675]
ENSG00000227492		lncRNA	982096768501568	-450145332554782	256049073484346	-175804320019265	3.47915e-55	2.11694e-53	NA	10
ENSG00000227495		lncRNA	725555574372555	-20635430009345	295293393933815	-698811095448009	278.612	3132.77	NA	17
ENSG00000227533	SLC2A1-AS1	lncRNA	287361736121374	-124582250504926	413800850804103	-301068135222139	260662238525418	968378275861316	NA	1	SLC2A1 antisense RNA 1 [Source:HGNC Symbol;Acc:HGNC:44187]
ENSG00000227540		lncRNA	587505865649407	-124044013758366	262754070633548	-472091691897571	2.34784e+08	1.54391e+09	NA	10
ENSG00000227543	SPAG5-AS1	lncRNA	513903118866538	-554342477651215	277110415485804	-20004389827044	5.0432e-75	5.19207e-73	NA	17	SPAG5 antisense RNA 1 [Source:HGNC Symbol;Acc:HGNC:41140]
ENSG00000227617	CERS6-AS1	lncRNA	391274550816629	-911251120960754	340156123845501	-26789202283321	4.31711e-145	1.65841e-141	NA	2	CERS6 antisense RNA 1 [Source:HGNC Symbol;Acc:HGNC:44485]
ENSG00000227627		lncRNA	17586785916869	-286095063199351	46379827208686	-616852369699581	68930.5	653456	NA	6
ENSG00000227660	UST-AS1	lncRNA	173209923747338	-442567838092024	114354962654088	-387012358554779	108780194902689	549516124907831	NA	6	UST antisense RNA 1 [Source:HGNC Symbol;Acc:HGNC:40802]
ENSG00000227678		lncRNA	129623143358463	-148314715199917	260349407875585	-569675638635574	1.22108e+06	1.03792e+07	NA	6
ENSG00000227695	DNMBP-AS1	lncRNA	802074739684265	-738715605982893	782754687487384	-943738335638903	3.82205e-07	6.33431e-06	NA	10	DNMBP antisense RNA 1 [Source:HGNC Symbol;Acc:HGNC:20431]
ENSG00000227704		lncRNA	293637488190969	-500113124526721	982247535117927	-509151824409189	3.55208e+07	2.57313e+08	NA	6
ENSG00000227719		lncRNA	23006690425434	-129305024329551	34648710222337	-373188564595376	190051778755063	913284667960755	NA	7
ENSG00000227740		lncRNA	125150025184933	-111405870460949	451038614868845	-246998520278234	135118641147294	403396773674637	NA	1
ENSG00000227741		lncRNA	568378879073784	-332603030640848	356034915795293	-934186552737098	9.46515e-07	1.53991e-05	NA	1
ENSG00000227751	RCC2-AS1	lncRNA	295970820124255	-125690997008489	662805995452613	-189634671187091	3.41848e-66	2.73245e-66	NA	1
ENSG00000227757		lncRNA	150072927435753	-517194760651894	577893685705237	-894965239187087	3.56604e-05	0.000547302	NA	21
ENSG00000227782		lncRNA	281310297269102	137550092721061	41561013466454	330959428677273	934312918393516	386613278032352	NA	17
ENSG00000227803		lncRNA	348264168454195	-195668362589681	808343363283518	-242060950181949	154945118697191	45327110402042	NA	6
ENSG00000227811	INKA2-AS1	lncRNA	15643641927606	-360183160857507	53944917494981	-667686925076897	2441.01	25769.7	NA	1	FAM212B antisense RNA 1 [Source:HGNC Symbol;Acc:HGNC:49446]
ENSG00000227906	SNAP25-AS1	lncRNA	34952142116911	-594378657893885	101006503219454	-588455831009709	39911.8	3.54591e+06	NA	20	SNAP25 antisense RNA 1 [Source:HGNC Symbol;Acc:HGNC:44312]
ENSG00000227933		lncRNA	102569485171005	-269238983720073	386877103895243	-695928968163948	341.993	382.538	NA	9
ENSG00000227945		lncRNA	104195136427725	-198349990046776	535099183093596	-370678925166818	209903472538086	999351752901454	NA	6
ENSG00000227946		lncRNA	813889628130882	-751071918306912	250346040914564	-300013499539715	269859974725291	998800119280924	NA	2
ENSG00000227953	LINC01341	lncRNA	159715617132361	-289694543096306	430035906530184	-673651987420665	1622.25	17317.9	NA	1	long intergenic non-protein coding RNA 1341 [Source:HGNC Symbol;Acc:HGNC:49457]
ENSG00000228021		lncRNA	244821562212227	-353912319109691	409862000655016	-863491415510806	0.000587712	0.0085995	NA	10
ENSG00000228060	PABPC4-AS1	lncRNA	210718973231842	-718091852073719	251400630421154	-285636456388653	1.90153e-165	1.25491e-162	NA	1
ENSG00000228063	LYPLAL1-DT	lncRNA	296272796025623	-322798876123279	546825483759495	-59031425145733	356642	3.18172e+06	NA	1	LYPLAL1 antisense RNA 1 (head to head) [Source:HGNC Symbol;Acc:HGNC:50560]
ENSG00000228084		lncRNA	510018081617116	-243935372425261	625132287568802	-390214003141557	9.5346e+09	486907649387942	NA	1
ENSG00000228086		lncRNA	149321562586141	-638652844004287	773552126979354	-825610610752457	0.0150502	0.208371	NA	1
ENSG00000228109	MELTF-AS1	lncRNA	154312627306405	-93560431133242	384169812590934	-243539258075089	148756406637958	438015375134169	NA	3	MELTF antisense RNA 1 [Source:HGNC Symbol;Acc:HGNC:40373]
ENSG00000228113		lncRNA	198390328376102	-543577839664079	376780231700646	-144269203617868	3.5038e-33	1.19603e-31	NA	7
ENSG00000228124		lncRNA	784909303133027	-203126859788677	431487387761881	-470759668879994	2.50654e+08	1.64324e+09	NA	6
ENSG00000228157		lncRNA	34496058526113	-395607407557703	107524103729469	-367924394471637	233926427009613	110109699677641	NA	17
ENSG00000228170		lncRNA	287416624921666	-926403194179794	705009363993243	-131402963065987	1.93468e-25	5.51436e-24	NA	6
ENSG00000228172		lncRNA	105767103828504	-453725110305849	221955401541434	-204421747411787	7.05255e-79	8.17651e-77	NA	1
ENSG00000228192		lncRNA	64877016933725	-466991860912834	243333804713533	-191914091616906	4.36638e-68	3.63695e-66	NA	1
ENSG00000228237	EFCAB14-AS1	lncRNA	313300351644316	-401107409506138	381889342018628	-105032365497797	8.34682e-12	1.61527e-10	NA	1	EFCAB14 antisense RNA 1 [Source:HGNC Symbol;Acc:HGNC:44108]
ENSG00000228242		lncRNA	128978054315023	282257178085713	281538821039799	100255153816181	1.17744e-09	2.12368e-08	NA	3
ENSG00000228274		lncRNA	968489113415933	-242697598659149	253293642041237	-958166958725465	9.54887e-08	1.6201e-07	NA	22
ENSG00000228275	ARMCX3-AS1	lncRNA	286119538894756	-775939843299357	688612389464003	-112681655917246	1.88455e-15	4.0726e-14	NA	X	ARMCX3 antisense RNA 1 [Source:HGNC Symbol;Acc:HGNC:41038]
ENSG00000228302		lncRNA	278543642180673	-347416055087353	235380740544655	-147597485794061	2.66272e-35	9.53171e-34	NA	10
ENSG00000228318		lncRNA	251824527384225	-432716019823564	861979410228067	-502002733115254	5.16641e+07	3.67634e+08	NA	21
ENSG00000228343		lncRNA	190360283815725	-448862644728531	1521775351569	-294959860051445	318187024676692	115719904495248	NA	X
ENSG00000228352		lncRNA	111553761244917	140965576117722	496269206164438	284050620845923	450419962064257	156428403503034	NA	9
ENSG00000228363		lncRNA	224482814360224	-571700771505626	320332257360182	-178471183706861	3.0434e-57	1.94853e-56	NA	2
ENSG00000228384		lncRNA	198074906238786	-486091929537247	409146179456876	-118806420282969	1.49217e-18	3.5726e-17	NA	2
ENSG00000228386		lncRNA	130377044570673	-384674671762637	114071862440368	-337221347607724	745666274139259	316698986201258	NA	20
ENSG00000228395		lncRNA	955558069539663	-228886117161327	213069606996616	-107423165784955	6.44076e-13	1.28506e-11	NA	9
ENSG00000228404		lncRNA	589614195201067	-652533576002	875942808598392	-744949978008414	0.936948	114.182	NA	21
ENSG00000228417		lncRNA	476442169481361	-566909613730483	836633803062737	-67760782752878	1234.82	13275.6	NA	10
ENSG00000228436		lncRNA	130693588866816	-147523792705823	395759695957004	-372761032042663	193303953732954	927700384333167	NA	1
ENSG00000228487		lncRNA	119848481468164	-233188615115666	419130555529838	-55636271810554	2.64224e+06	2.16442e+07	NA	9
ENSG00000228506		lncRNA	172316561285083	-115750895670942	270950382934242	-427203292416214	1.93699e+09	111630632470191	NA	6
ENSG00000228509		lncRNA	254723524094118	-708719133580171	668497504196115	-10601672094983	2.92699e-12	5.71586e-11	NA	2
ENSG00000228526	MIR34AHG	lncRNA	963968358040348	581473926610839	127837434590107	454854189209331	5.40189e+08	3.39107e+08	NA	1	MIR34A host gene [Source:HGNC Symbol;Acc:HGNC:51913]
ENSG00000228544	CCDC183-AS1	lncRNA	414733612804342	-206753388814482	316480410953273	-653289687635701	6450.96	66175.7	NA	9	CCDC183 antisense RNA 1 [Source:HGNC Symbol;Acc:HGNC:44105]
ENSG00000228606		lncRNA	538501100315058	-227132246399138	261612818609589	-868199989611718	0.00038887	0.00575214	NA	1
ENSG00000228649	SNHG26	lncRNA	723905735050203	652040521599183	213605919846085	305253956476962	226913815484768	854720881449872	NA	7	small nucleolar RNA host gene 26 [Source:HGNC Symbol;Acc:HGNC:53131]
ENSG00000228655		lncRNA	24004970022874	-154735790924198	616445349215252	-251012991048079	120686753311834	36677714685795	NA	2
ENSG00000228661		lncRNA	158214756822152	-177937969126681	357188823785348	-498162196792618	6.30535e+07	4.4365e+08	NA	11
ENSG00000228677	TTC3-AS1	lncRNA	585015170650674	-740984548158888	465057992315429	-159331644741697	3.72993e-43	1.6189e-41	NA	21	TTC3 antisense RNA 1 [Source:HGNC Symbol;Acc:HGNC:40595]
ENSG00000228703		lncRNA	307888330993323	-125893908352871	67586324509749	-186271274945142	1.93642e-63	1.41993e-61	NA	1
ENSG00000228737		lncRNA	114145900701599	-625346488828321	254192540704727	-246012918827044	1.2236e-119	2.83722e-118	NA	5
ENSG00000228748		lncRNA	355065169643632	-600954316721586	675041692759043	-890247703464587	5.4614e-05	0.000831256	NA	10
ENSG00000228802		lncRNA	187646315015469	-467353574992696	504751587631526	-925908083193329	2.062e-06	3.31491e-05	NA	2
ENSG00000228804		lncRNA	104164257697241	-685234646078317	363634560402496	-188440462127652	3.28839e-65	2.52647e-63	NA	3
ENSG00000228830		lncRNA	3593411328566	-128581367495467	66173185713557	-194310378303464	4.21748e-70	3.82217e-68	NA	1
ENSG00000228835		lncRNA	247080765022682	-116336596280202	378286155347623	-307535960900539	210248884537878	797904127135934	NA	18
ENSG00000228838		lncRNA	173626412457745	-521570135999666	116478255265326	-447783266337207	7.54047e+08	4.61757e+09	NA	1
ENSG00000228839	PIK3IP1-AS1	lncRNA	45936474282749	-11343884368008	219567116264275	-516647691194081	2.38548e+07	1.76887e+08	NA	22	PIK3IP1 antisense RNA 1 (head to head) [Source:HGNC Symbol;Acc:HGNC:41072]
ENSG00000228843		lncRNA	394158429999352	-958534187874729	696359920598212	-137649247109353	4.14316e-29	1.28633e-27	NA	9
ENSG00000228852		lncRNA	200628161968771	179943611048749	533577871907917	337239643025908	745171065413817	316540895884153	NA	1
ENSG00000228863		lncRNA	853968902087132	-544587853178585	300511083042103	-181220555217355	2.13469e-59	1.4308e-57	NA	1
ENSG00000228925		lncRNA	326932805361753	-276881151800868	37489065689444	-738565090137286	15.1709	182.804	NA	2
ENSG00000229044		lncRNA	68711576549669	-102409724810457	728189176843766	-140636153443446	6.35546e-31	2.04471e-29	NA	1
ENSG00000229047		lncRNA	725504571433706	-105141992711692	669301945036567	-157092017274726	1.30816e-41	5.43055e-40	NA	21
ENSG00000229111	MED4-AS1	lncRNA	216222341086763	-828728634067538	397497147952116	-208486686844699	1.56723e-82	1.93001e-80	NA	13	MED4 antisense RNA 1 [Source:HGNC Symbol;Acc:HGNC:39213]
ENSG00000229124	VIM-AS1	lncRNA	447975187200081	-375412221935861	187778572960866	-199922821872812	6.42872e-75	6.56597e-73	NA	10	VIM antisense RNA 1 [Source:HGNC Symbol;Acc:HGNC:44879]
ENSG00000229152	ANKRD10-IT1	lncRNA	379202514160913	247989915419077	347993751136538	712627495778729	10.3122	1184.36	NA	13	ANKRD10 intronic transcript 1 [Source:HGNC Symbol;Acc:HGNC:39891]
ENSG00000229190		lncRNA	127580810837092	-450215512199873	479157818132417	-939597550457696	5.669e-07	9.28764e-06	NA	10
ENSG00000229195		lncRNA	83530792841158	-333985441549687	619213418428948	-539370484569062	6.90196e+06	5.43083e+07	NA	2
ENSG00000229228	LINC00582	lncRNA	177504611822837	347187493663238	139707181665675	248510842122685	129511983202524	389095298665411	NA	1	long intergenic non-protein coding RNA 582 [Source:HGNC Symbol;Acc:HGNC:43842]
ENSG00000229257		lncRNA	250054065691648	-578269353349811	112618824557641	-51347486143743	2.82521e+06	2.0758e+08	NA	9
ENSG00000229299		lncRNA	33376190971932	-942808053784125	708461575673606	-133078219928541	2.08471e-26	6.11815e-25	NA	20
ENSG00000229313		lncRNA	949710640055658	-760847244950621	819063440910524	-928923459341336	1.55402e-06	2.51239e-05	NA	6
ENSG00000229325	ACAP2-IT1	lncRNA	232041206676859	327588173611702	635310234019002	515634970240231	2.5181e+07	1.86131e+08	NA	3	ACAP2 intronic transcript 1 [Source:HGNC Symbol;Acc:HGNC:41426]
ENSG00000229334		lncRNA	468184658679841	-353772229358216	335104799795236	-10557062434629	4.71177e-12	9.17333e-11	NA	3
ENSG00000229348	HYI-AS1	lncRNA	204804291376873	-260275977195394	10230137736155	-254420794624823	109525859722963	337966260346436	NA	1	HYI antisense RNA 1 [Source:HGNC Symbol;Acc:HGNC:41173]
ENSG00000229368		lncRNA	277729977037487	-846121735313227	337577536436041	-250645153775964	121949773723161	369960310712721	NA	11
ENSG00000229372	SZT2-AS1	lncRNA	120456495892963	-113289383925137	685271229076501	-16532050247872	2.15681e-47	1.05336e-45	NA	1	SZT2 antisense RNA 1 [Source:HGNC Symbol;Acc:HGNC:41225]
ENSG00000229431		lncRNA	831368386548142	-380806255118334	273589159008324	-139189087937051	4.86271e-30	1.53003e-28	NA	1
ENSG00000229502		lncRNA	171383379730185	-81392809842501	715659295104198	-113731227134625	5.69143e-16	1.24988e-14	NA	6
ENSG00000229591		lncRNA	441369269927773	-471029793996849	312572465282871	-150694589675574	2.57211e-37	9.67849e-36	NA	7
ENSG00000229619	MBNL1-AS1	lncRNA	130524782798932	-112045181226951	266161732375186	-420966531240524	2.55749e+09	144797061392836	NA	3	MBNL1 antisense RNA 1 [Source:HGNC Symbol;Acc:HGNC:44584]
ENSG00000229647	MYOSLID	lncRNA	125269524110266	-176482070642785	441947908871332	-399327764879561	6.51662e+08	344757927448117	NA	2	myocardin-induced smooth muscle lncRNA, inducer of differentiation [Source:HGNC Symbol;Acc:HGNC:51821]
ENSG00000229664		lncRNA	830820473371672	-372539553780682	579606115381394	-642746071675836	12975.3	129542	NA	10
ENSG00000229692	SOS1-IT1	lncRNA	814001679180371	729968156390448	173463722943469	42081891475853	2.57425e+09	145649892630617	NA	2	SOS1 intronic transcript 1 [Source:HGNC Symbol;Acc:HGNC:41385]
ENSG00000229719	MIR194-2HG	lncRNA	38049129182673	456492546973633	130310216452358	350312169990546	459839316822997	203846784987776	NA	11	MIR194-2 host gene [Source:HGNC Symbol;Acc:HGNC:51946]
ENSG00000229739		lncRNA	581222779436778	198686333400418	767379266016945	258915430998928	962119697195635	301804226281795	NA	1
ENSG00000229750		lncRNA	131595031908046	-78795042438393	81530256050704	-966451551303727	4.26634e-08	7.32047e-07	NA	2
ENSG00000229780	UBE2Q1-AS1	lncRNA	129438765688505	-543280839599883	25610749312674	-212130005634403	7.24417e-86	9.76181e-84	NA	1	UBE2Q1 antisense RNA 1 [Source:HGNC Symbol;Acc:HGNC:40722]
ENSG00000229807	XIST	lncRNA	803034374533632	-174941350463515	396230197289672	-441514431913983	1.00943e+09	6.05609e+09	NA	X	X inactive specific transcript (non-protein coding) [Source:HGNC Symbol;Acc:HGNC:12810]
ENSG00000229839		lncRNA	146533501575184	-235631797513316	329040672476239	-716117541761746	7.99882	922.373	NA	2
ENSG00000229851	ARSD-AS1	lncRNA	409696303913915	-991814259502999	696285883681894	-142443539750997	4.86022e-32	1.61201e-30	NA	X	ARSD antisense RNA 1 [Source:HGNC Symbol;Acc:HGNC:40085]
ENSG00000229852		lncRNA	107801315119869	574251674112504	218392465233473	262944819775993	855235606632448	272797794565695	NA	6
ENSG00000229862		lncRNA	359823555922537	-320580163500259	835503695260306	-383696882873008	124562275675646	620833433644418	NA	6
ENSG00000229867	STEAP3-AS1	lncRNA	568148682348547	-244584648865944	781792639130179	-31285105106396	175694727074941	67939165947338	NA	2	STEAP3 antisense RNA 1 [Source:HGNC Symbol;Acc:HGNC:41053]
ENSG00000229873	OGFR-AS1	lncRNA	116154772741474	-1596380036537	40808007286401	-391192842456923	9.15621e+09	468979915191922	NA	20	OGFR antisense RNA 1 [Source:HGNC Symbol;Acc:HGNC:40724]
ENSG00000229893		lncRNA	588976393622532	-779717885581848	613337756423615	-127126999343461	5.02684e-23	1.34212e-21	NA	7
ENSG00000229915		lncRNA	573843153654582	-385046830569631	595805392693235	-646262748359987	10290	103902	NA	2
ENSG00000229931		lncRNA	141474859158791	129216196162392	483248681247051	267390685534708	749732719221792	243459761889105	NA	6
ENSG00000229980	TOB1-AS1	lncRNA	685565955727424	-837951633490597	250181951970064	-334936883692898	809958945725628	341190234780462	NA	17	TOB1 antisense RNA 1 [Source:HGNC Symbol;Acc:HGNC:44340]
ENSG00000230074		lncRNA	195755727783341	-150144564791279	424468503815745	-353723688428139	404336836805551	181937438910861	NA	9
ENSG00000230084		lncRNA	180488539572246	-145688020446901	401075940629291	-363242981412236	280764955191981	13046269031831	NA	3
ENSG00000230091	TMEM254-AS1	lncRNA	539856484087028	-181380760849016	296854712309867	-611008528170794	99577.9	93163.8	NA	10	TMEM254 antisense RNA 1 [Source:HGNC Symbol;Acc:HGNC:27340]
ENSG00000230113		lncRNA	202720014129883	-403378639535759	444721939407103	-907035618871284	1.18629e-05	0.000185496	NA	17
ENSG00000230115	TPRG1-AS2	lncRNA	979774471003786	-456348165192891	139181414196922	-327880103694897	104249107854943	427187316983049	NA	3	TPRG1 antisense RNA 2 [Source:HGNC Symbol;Acc:HGNC:41062]
ENSG00000230140		lncRNA	294678184495543	-587206330731373	940805693454224	-624152611763445	43332.2	417709	NA	2
ENSG00000230148	HOXB-AS1	lncRNA	11231886562168	-153809369194994	358911421775962	-428544091558626	1.82377e+09	105483644824291	NA	17	HOXB cluster antisense RNA 1 [Source:HGNC Symbol;Acc:HGNC:43744]
ENSG00000230149		lncRNA	274085205357151	-430697248378345	263249776110409	-163607830837321	3.64412e-46	1.73368e-44	NA	22
ENSG00000230155		lncRNA	114180214093862	-202876242895226	196362240259835	-103317339742494	5.06368e-11	9.55492e-10	NA	20
ENSG00000230212		lncRNA	106715155093753	-736168832245835	411848482168654	-17874749188571	1.85508e-57	1.19365e-55	NA	21
ENSG00000230262	LINC02603	lncRNA	438977280563283	-602458885318255	481509314772886	-125118843360781	6.4281e-22	1.65944e-20	NA	9	MIRLET7D host gene [Source:HGNC Symbol;Acc:HGNC:37186]
ENSG00000230289		lncRNA	266154850857327	-385226446697789	355999063876187	-108209960583426	2.73786e-13	5.50523e-13	NA	9
ENSG00000230319		lncRNA	199849293421103	-280475339896797	42618193164796	-658111757136806	4669.25	48380.5	NA	22
ENSG00000230325		lncRNA	210603097553698	-204435352620855	353317270539626	-578616924976858	720097	6.24456e+06	NA	1
ENSG00000230337	EXOSC10-AS1	lncRNA	532584749350484	-601361154275324	340394775226055	-176665800430092	7.58586e-56	4.65978e-54	NA	1
ENSG00000230385		lncRNA	360399586205594	-957780621798592	696075638742368	-137597204741867	4.45245e-29	1.38069e-27	NA	2
ENSG00000230393		lncRNA	513309798189293	-200377452477744	539714109991349	-371265914246629	205093018524344	978258730685613	NA	2
ENSG00000230408		lncRNA	932962639150093	-108827549789756	707368114815044	-153848537289825	2.06843e-39	8.1031e-38	NA	2
ENSG00000230424	EMC1-AS1	lncRNA	267254330838425	-283157677386021	389034567439104	-727847088884572	33.7625	398.067	NA	1
ENSG00000230513	THAP7-AS1	lncRNA	753332320404746	-17032220013085	24703460130557	-689466978434204	539.901	595.371	NA	22	THAP7 antisense RNA 1 [Source:HGNC Symbol;Acc:HGNC:41013]
ENSG00000230530	LIMD1-AS1	lncRNA	411631634955493	-564006841451109	220488696783582	-255798528304924	2.55665e-130	7.39361e-129	NA	3	LIMD1 antisense RNA 1 [Source:HGNC Symbol;Acc:HGNC:44107]
ENSG00000230532		lncRNA	22083217620927	-121948868225624	659222573843089	-18498891431265	2.10765e-62	1.51105e-60	NA	17
ENSG00000230565	ZNF32-AS2	lncRNA	902832058318772	-277245873386499	261198920954432	-106143575315484	2.55546e-12	5.00552e-11	NA	10	ZNF32 antisense RNA 2 [Source:HGNC Symbol;Acc:HGNC:23593]
ENSG00000230590	FTX	lncRNA	134333778780106	500870531567219	279820934970898	178996804373951	1.186e-57	7.68902e-56	NA	X	FTX transcript, XIST regulator (non-protein coding) [Source:HGNC Symbol;Acc:HGNC:37190]
ENSG00000230606		lncRNA	150766303549657	-580366342578948	800955913119778	-724592119331988	42.951	503.632	NA	2
ENSG00000230612		lncRNA	474912368569298	271263471448726	938238277070697	289120022150073	383773532854881	136204677173455	NA	5
ENSG00000230613	HM13-AS1	lncRNA	156460694051478	-63800776594701	653305270667963	-976584446188055	1.57792e-08	2.75152e-07	NA	20	HM13 antisense RNA 1 [Source:HGNC Symbol;Acc:HGNC:41940]
ENSG00000230709		lncRNA	834203945854211	252050321544508	93585991655526	269324839204848	707595306540495	231558652253519	NA	17
ENSG00000230729		lncRNA	127159368235288	-821857385900114	739730917365136	-111102208466223	1.11882e-14	2.36423e-13	NA	9
ENSG00000230730		lncRNA	108466085233663	-194385922714522	569801475497607	-341146752111803	646141985281383	278193416145404	NA	2
ENSG00000230753	ZNF341-AS1	lncRNA	740075042866021	-286848751912449	703285454881703	-40786959252655	4.5289e+09	24571014999243	NA	20	ZNF341 antisense RNA 1 [Source:HGNC Symbol;Acc:HGNC:50736]
ENSG00000230918		lncRNA	145964725439541	-328550062339623	600423128877656	-547197545427284	4.45046e+06	3.5751e+07	NA	2
ENSG00000230955		lncRNA	104348704523884	-112618318921095	676058448292823	-166580743433467	2.64401e-48	1.32913e-46	NA	1
ENSG00000231046		lncRNA	443323236330759	-642196256737884	10552474302118	-608574101534638	115954	107.936	NA	6
ENSG00000231064		lncRNA	109363507107971	-448176544744906	257976887755139	-173727401956371	1.32733e-53	7.69434e-52	NA	1
ENSG00000231128		lncRNA	407404239527786	-284117510810698	249140930195949	-114038873735937	3.99857e-17	8.84151e-16	NA	1
ENSG00000231154	MORF4L2-AS1	lncRNA	747377985209242	-878610730440925	307321326551774	-285893185578485	425070085739902	148829463566502	NA	X	MORF4L2 antisense RNA 1 [Source:HGNC Symbol;Acc:HGNC:27991]
ENSG00000231194	FARP1-AS1	lncRNA	217859107477965	-434572336095737	103345647179384	-420503763783511	2.61039e+09	147629408937033	NA	13	FARP1 antisense RNA 1 [Source:HGNC Symbol;Acc:HGNC:40229]
ENSG00000231233	CFAP58-DT	lncRNA	756261975681255	160615976961459	507295316118331	316612379137349	154485034296261	606580596905746	NA	10	CFAP58 antisense RNA 1 (head to head) [Source:HGNC Symbol;Acc:HGNC:45243]
ENSG00000231304	SGO1-AS1	lncRNA	960075796371765	486713940154035	107147166519502	454248073900719	5.55961e+08	3.48498e+09	NA	3	SGO1 antisense RNA 1 [Source:HGNC Symbol;Acc:HGNC:41081]
ENSG00000231329		lncRNA	358228460251681	-257816786925729	439304247756	-586875242483261	439087	3.88358e+06	NA	6
ENSG00000231419	LINC00689	lncRNA	200593593180415	-245880816674877	505688642005044	-486229660409152	1.16032e+08	7.94684e+08	NA	7	long intergenic non-protein coding RNA 689 [Source:HGNC Symbol;Acc:HGNC:27217]
ENSG00000231424		lncRNA	393809049034392	297014572680684	123364007730308	240762746075827	160565562153289	466332254423533	NA	1
ENSG00000231542	TAB3-AS1	lncRNA	128338791057943	-507925006832657	138081893614512	-367843309167419	234671233678778	110359368032604	NA	X	TAB3 antisense RNA 1 [Source:HGNC Symbol;Acc:HGNC:20176]
ENSG00000231607	DLEU2	lncRNA	187507973937194	604446592282111	253560688934974	238383400368943	171333287786066	492602341492154	NA	13	deleted in lymphocytic leukemia 2 (non-protein coding) [Source:HGNC Symbol;Acc:HGNC:13748]
ENSG00000231609		lncRNA	543331638442539	-230226833881417	2727076587142	-844225772634777	0.000311266	0.0444582	NA	2
ENSG00000231621		lncRNA	102868928595492	-134117993607662	50535970466031	-265391150839406	79564689538205	256348486137937	NA	2
ENSG00000231628		lncRNA	558025265904968	-18197655571552	242440936748979	-750601602830535	0.60954	75.0638	NA	6
ENSG00000231663	COA6-AS1	lncRNA	957791395813698	-242682606051979	20021455558144	-121211270253158	8.16288e-21	2.01435e-18	NA	1
ENSG00000231711	LINC00899	lncRNA	440571118550579	98026708222557	344966912603022	284162638911875	448840569497874	156027263340576	NA	22	long intergenic non-protein coding RNA 899 [Source:HGNC Symbol;Acc:HGNC:48583]
ENSG00000231731		lncRNA	112798000857163	-169769076127117	265305636009729	-639899998660001	15639.8	155240	NA	2
ENSG00000231748		lncRNA	787879260259212	-577467820277875	757232067819805	-762603493458087	2.42084	30.4088	NA	10
ENSG00000231840		lncRNA	21966616183056	-548028245260494	109811898804399	-499060895246575	6.01892e+07	4.24425e+07	NA	7
ENSG00000231851		lncRNA	965950663992619	-442153357672182	3442847370865	-128426650979039	9.45621e-26	2.57005e-22	NA	2
ENSG00000231856		lncRNA	90072516267857	140821124443546	193296259619005	728524828784118	32.1078	379.079	NA	13
ENSG00000231858		lncRNA	135521727915241	-344747491834848	35783233402449	-963433035683279	5.72641e-08	9.78012e-07	NA	2
ENSG00000231864		lncRNA	653992271070558	-712629608857567	8049581757547	-885300168781354	8.51964e-05	0.000129139	NA	9
ENSG00000231871	IPO9-AS1	lncRNA	250033708287138	-474124649461515	400783045577082	-118299577463121	2.73279e-18	6.47667e-17	NA	1	IPO9 antisense RNA 1 [Source:HGNC Symbol;Acc:HGNC:40892]
ENSG00000231880		lncRNA	56611134972128	-102226119364031	67136689817035	-152265653315086	2.3565e-38	9.06602e-37	NA	11
ENSG00000231890	DARS-AS1	lncRNA	130124768406688	-160374271645364	22999907023448	-697282260671166	310.644	3482.3	NA	2	DARS antisense RNA 1 [Source:HGNC Symbol;Acc:HGNC:40170]
ENSG00000231955		lncRNA	535583503153783	-100942183121402	676391086395069	-149236418326251	2.31297e-36	8.46817e-35	NA	2
ENSG00000231969		lncRNA	105821355920571	-10508347037455	692984529660521	-151638984532639	6.1319e-38	2.32777e-36	NA	2
ENSG00000231970		lncRNA	238173000736952	-659558756454414	579710349206715	-113773845396578	5.42009e-16	1.19233e-14	NA	10
ENSG00000232010		lncRNA	144984422607622	-822135199171146	772557592800743	-106417334685777	1.90551e-12	3.74667e-11	NA	21
ENSG00000232021	LEF1-AS1	lncRNA	581832394564415	-13735640052004	34981764533836	-392651435256168	8.61858e+09	44400497976153	NA	4	LEF1 antisense RNA 1 [Source:HGNC Symbol;Acc:HGNC:40339]
ENSG00000232043		lncRNA	922385473326767	-360400822073572	302618186442573	-119094237630019	1.05705e-18	2.54742e-17	NA	20
ENSG00000232085		lncRNA	493357398546561	-661852036490774	846400514180906	-781960815715327	0.52988	6.85329	NA	1
ENSG00000232104	RFX3-AS1	lncRNA	369218168975527	198824965612466	430779159757646	461547317480083	3.92201e+08	2.51231e+09	NA	9	RFX3 antisense RNA 1 [Source:HGNC Symbol;Acc:HGNC:51197]
ENSG00000232124		lncRNA	900109217890836	-680039150551839	810106951378026	-839443667771353	0.00468133	0.0666048	NA	21
ENSG00000232160	RAP2C-AS1	lncRNA	639541411816135	-857996941633029	209630652411684	-409289830357464	4.26015e+09	232107611946713	NA	X	RAP2C antisense RNA 1 [Source:HGNC Symbol;Acc:HGNC:40957]
ENSG00000232220		lncRNA	85995636290196	-14171218890319	708308750559544	-200071210176693	4.77438e-76	4.93506e-75	NA	19
ENSG00000232229	LINC00865	lncRNA	194331554645745	-716705852178703	292585178595445	-244956308319939	143029652979785	423527060330614	NA	10	long intergenic non-protein coding RNA 865 [Source:HGNC Symbol;Acc:HGNC:45170]
ENSG00000232283	HSD17B3-AS1	lncRNA	146738129796801	-422999867899952	126739041401609	-333756562478293	845157610857776	353414566827903	NA	9	HSD17B3 antisense RNA 1 [Source:HGNC Symbol;Acc:HGNC:53136]
ENSG00000232295		lncRNA	314116619734816	-562844066018127	35015934718188	-160739409228386	3.88578e-44	1.73934e-43	NA	6
ENSG00000232335		lncRNA	270592708292724	-584941480928688	106841649871664	-54748450780319	4.37895e+06	3.51874e+07	NA	1
ENSG00000232354	VIPR1-AS1	lncRNA	105503341887018	-242850879125033	352024898926246	-689868471990994	524.862	5795.32	NA	3	VIPR1 antisense RNA 1 [Source:HGNC Symbol;Acc:HGNC:40610]
ENSG00000232358		lncRNA	22825868441014	-534649658153792	157897772752579	-338604939660277	709066189934542	302752913014851	NA	20
ENSG00000232442	MHENCR	lncRNA	825665003462175	-999646520909893	224890446609461	-44450377327315	8.78764e+08	5.32556e+09	NA	20	melanoma highly expressed competing endogenous lncRNA for miR-425 and miR-489 [Source:HGNC Symbol;Acc:HGNC:53110]
ENSG00000232470		lncRNA	830456082999453	-785847066040836	211207853635002	-372072843180772	198648965114615	950339602996274	NA	10
ENSG00000232527		lncRNA	260469083352771	-56600208671183	145286276292826	-389577117091944	9.78868e+09	498893030015654	NA	1
ENSG00000232581		lncRNA	101065556976147	-110558395511607	664455978881535	-166389345608278	3.64038e-48	1.81581e-46	NA	7
ENSG00000232586	KIAA1614-AS1	lncRNA	119286142320316	-36857645331293	499120285595102	-738452160631933	1.53003	184.276	NA	1	KIAA1614 antisense RNA 1 [Source:HGNC Symbol;Acc:HGNC:50644]
ENSG00000232600	TONSL-AS1	lncRNA	107522869543136	-337424025214338	528712580217241	-638199350345882	17479.7	173036	NA	8	TONSL antisense RNA 1 [Source:HGNC Symbol;Acc:HGNC:51556]
ENSG00000232613	LINC02576	lncRNA	377005132682715	238051894437926	525649305229787	452872080433668	5.93418e+08	3.70085e+09	NA	2	long intergenic non-protein coding RNA 2576 [Source:HGNC Symbol;Acc:HGNC:53748]
ENSG00000232638		lncRNA	207715465771287	-510944863497882	107670535752259	-47454473958737	2.08046e+08	1.37759e+09	NA	10
ENSG00000232642		lncRNA	328310742311804	-184068774500935	721158337402103	-255240444371792	106982251043807	330910849340885	NA	2
ENSG00000232656	IDI2-AS1	lncRNA	63505499817687	-626304941332232	491794186823625	-127351025716139	3.7735e-23	1.01169e-21	NA	10	IDI2 antisense RNA 1 [Source:HGNC Symbol;Acc:HGNC:30885]
ENSG00000232671	ZNF687-AS1	lncRNA	104338519053966	-137412342554476	470431411069372	-292098570208383	348925840348982	125340590075396	NA	1
ENSG00000232675		lncRNA	18305800405799	-51118562148194	131610361870696	-388408339750763	102716649099224	52154687601417	NA	20
ENSG00000232682		lncRNA	180825094692262	-333689202395913	603595489205685	-552835812002238	3.23242e+06	2.62945e+07	NA	10
ENSG00000232710		lncRNA	752879984262047	-52345680003513	74041197634997	-706980460547964	155.152	1766.17	NA	22
ENSG00000232729		lncRNA	130563584794956	-687773682353789	129858894411496	-529631555443846	1.18163e+07	9.05948e+07	NA	7
ENSG00000232748		lncRNA	432029417746251	-367514133454589	324209770230543	-11335689642951	8.73414e-16	1.91156e-14	NA	16
ENSG00000232754		lncRNA	121750693542059	-615346712227736	688645841239187	-893560485489097	4.04957e-05	0.000619298	NA	22
ENSG00000232759		lncRNA	844026491060935	-272339789640044	454253604127591	-59953247957841	203079	1.8489e+06	NA	7
ENSG00000232788	ITGA6-AS1	lncRNA	891911898629113	-90758040823717	214474753980859	-423164214618084	2.31991e+09	132247890242848	NA	2
ENSG00000232803	SLCO4A1-AS1	lncRNA	209557363216023	-476834247668811	109703044866279	-43465908193345	1.3827e+09	8.1288e+08	NA	20	SLCO4A1 antisense RNA 1 [Source:HGNC Symbol;Acc:HGNC:40537]
ENSG00000232807		lncRNA	239608776902414	-36402501865769	188266616276177	-193356116903745	2.69454e-69	2.36696e-67	NA	10
ENSG00000232811		lncRNA	598485243493384	-174249774239875	207914767855954	-838082720322192	0.0052557	0.074653	NA	1
ENSG00000232828		lncRNA	459411248617736	-691794264170145	448849084945091	-154126250308558	1.3463e-39	5.30644e-38	NA	X
ENSG00000232832	LMLN-AS1	lncRNA	16501950259795	-472860724025011	134617287935029	-351262999930016	443694887414111	197369841207473	NA	3	LMLN antisense RNA 1 [Source:HGNC Symbol;Acc:HGNC:40738]
ENSG00000232850		lncRNA	134208522668101	127441977175776	463336355286119	27505283304842	59499246349814	199581858797278	NA	9	PTGES2 antisense RNA 1 (head to head) [Source:HGNC Symbol;Acc:HGNC:48711]
ENSG00000232860	SMG7-AS1	lncRNA	892023590547601	124240779204102	504843794291566	246097467392752	138560146656593	41209395131123	NA	1	SMG7 antisense RNA 1 [Source:HGNC Symbol;Acc:HGNC:24518]
ENSG00000232874		lncRNA	185367916937835	-136279634245636	468557078296914	-290849590280394	363171935346488	129859950985661	NA	3
ENSG00000232878	DPYD-AS1	lncRNA	372068242261723	-56810080952561	398536594452782	-142546711502278	4.19273e-32	1.39422e-30	NA	1	DPYD antisense RNA 1 [Source:HGNC Symbol;Acc:HGNC:40195]
ENSG00000232907	DLGAP4-AS1	lncRNA	135747645417808	-309388619967579	17086402110802	-181073006453468	2.79103e-59	1.86102e-57	NA	20	DLGAP4 antisense RNA 1 [Source:HGNC Symbol;Acc:HGNC:51223]
ENSG00000232934		lncRNA	778284111966178	-16610705828901	300262997361108	-553205222584397	3.16506e+06	2.57629e+06	NA	10
ENSG00000232940	HCG25	lncRNA	253146629047856	-564441446365509	212693019068748	-265378454279717	3.54767e-141	1.30443e-138	NA	6	HLA complex group 25 (non-protein coding) [Source:HGNC Symbol;Acc:HGNC:20196]
ENSG00000232956	SNHG15	lncRNA	928861973622275	-408434427581459	131102573633564	-311538069971873	183707643278705	707400856180029	NA	7	small nucleolar RNA host gene 15 [Source:HGNC Symbol;Acc:HGNC:27797]
ENSG00000232959		lncRNA	135799198306101	-819861200709567	744751301147152	-110085232405331	3.47655e-14	7.20447e-13	NA	1
ENSG00000232969		lncRNA	516495327005263	-650665277629156	890482672215403	-730688308634223	27.341	324.437	NA	21
ENSG00000232993		lncRNA	181425508082607	-572797179835843	146176687238556	-391852620726761	8.9092e+09	457603477795391	NA	1
ENSG00000233006	MIR3936HG	lncRNA	547061795773575	-120210393799147	371863268086744	-323265038834396	122647560776413	494858585869778	NA	5	MIR3936 host gene [Source:HGNC Symbol;Acc:HGNC:40538]
ENSG00000233016	SNHG7	lncRNA	141202591558783	-540883293579387	1806181211191	-299462363038716	274783672810417	101570905799146	NA	9	small nucleolar RNA host gene 7 [Source:HGNC Symbol;Acc:HGNC:28254]
ENSG00000233029		lncRNA	397647686721185	145836903978448	474594598222984	307287323801202	212008524695669	803752453765966	NA	1
ENSG00000233030		lncRNA	367248633419073	191738902101729	511702913942029	374707465753168	17890885035807	86398688717867	NA	1
ENSG00000233033	CASK-AS1	lncRNA	140810854002235	-432860703610327	488111323526162	-886807338300001	7.44223e-05	0.00112941	NA	X	CASK antisense RNA 1 [Source:HGNC Symbol;Acc:HGNC:40126]
ENSG00000233077	LINC01271	lncRNA	276972703707177	-231884994050586	617776037998853	-37535446470492	174351460964655	844141817589972	NA	20	long intergenic non-protein coding RNA 1271 [Source:HGNC Symbol;Acc:HGNC:50327]
ENSG00000233098	CCDC144NL-AS1	lncRNA	151835258632044	-406542609642072	385283497975122	-105517784119662	4.98446e-12	9.6969e-11	NA	17	CCDC144NL antisense RNA 1 [Source:HGNC Symbol;Acc:HGNC:51340]
ENSG00000233101	HOXB-AS3	lncRNA	561233803041795	-617058355326981	955560976460249	-645755080552571	10641.1	107152	NA	17	HOXB cluster antisense RNA 3 [Source:HGNC Symbol;Acc:HGNC:40283]
ENSG00000233138		lncRNA	364733695864287	-955313057436872	704619190395162	-135578631757264	7.11796e-28	2.13771e-26	NA	6
ENSG00000233144		lncRNA	212878431846956	-99300586874677	531722935603299	-186752498765188	7.87207e-64	5.82216e-62	NA	10
ENSG00000233175		lncRNA	879464190369648	-529216573523765	275693580338323	-191958250487489	4.01063e-68	3.35148e-66	NA	17
ENSG00000233178		lncRNA	60211374306625	367096627728266	103616875678294	3542826642139	395862838380513	178413481701671	NA	9
ENSG00000233222		lncRNA	112148231438455	-782420371062291	751387070558445	-104130135015603	2.16265e-11	4.12926e-10	NA	1
ENSG00000233223		lncRNA	219448403950201	-25705637629167	186990070716996	-137470602212198	5.30414e-30	1.64281e-27	NA	17
ENSG00000233296		lncRNA	521261530174127	-444555805679157	699421257649747	-635605224772536	20700.5	203821	NA	2
ENSG00000233330		lncRNA	809241318650158	132851246723519	506201950906055	262447125076715	867836187033827	276303411453199	NA	6
ENSG00000233360		lncRNA	590125105799979	-689312200652488	38894981561987	-177223943287884	2.81665e-56	1.76386e-54	NA	22
ENSG00000233429	HOTAIRM1	lncRNA	305147161477137	-210386549645167	219018970290922	-96058596826435	7.5525e-08	1.28393e-06	NA	7	HOXA transcript antisense RNA, myeloid-specific 1 [Source:HGNC Symbol;Acc:HGNC:37117]
ENSG00000233452	STXBP5-AS1	lncRNA	467215588901552	-659869044966163	235423431541925	-280290301030912	506448972509159	1734297984891	NA	6	STXBP5 antisense RNA 1 [Source:HGNC Symbol;Acc:HGNC:44183]
ENSG00000233547		lncRNA	109271033435312	-268092931939657	490956720068032	-546062251480144	4.74468e+06	3.7984e+07	NA	10
ENSG00000233554	B4GALT1-AS1	lncRNA	343463045494807	-214983859305454	243176944245581	-884063495297252	9.51762e-05	0.00143843	NA	9	B4GALT1 antisense RNA 1 [Source:HGNC Symbol;Acc:HGNC:49910]
ENSG00000233661	SPIN4-AS1	lncRNA	227053320355803	-441313093630514	153243497559733	-287981611394959	397907176207774	140446172534773	NA	X	SPIN4 antisense RNA 1 [Source:HGNC Symbol;Acc:HGNC:41177]
ENSG00000233665		lncRNA	16116400965286	-385333019122973	362912072124736	-106178065906425	2.4628e-12	4.82769e-11	NA	10
ENSG00000233695	GAS6-AS1	lncRNA	191164837972523	112217122529904	424013908878192	264654343124723	813190621635359	261199303876836	NA	13	GAS6 antisense RNA 1 [Source:HGNC Symbol;Acc:HGNC:39826]
ENSG00000233723	LINC01122	lncRNA	341381768810001	-275468718154243	894504907810574	-30795663137108	207302215033879	788581792867571	NA	2	long intergenic non-protein coding RNA 1122 [Source:HGNC Symbol;Acc:HGNC:49267]
ENSG00000233728		lncRNA	459719200767697	-6833155436926	899202874361672	-759912543849099	0.0298139	37.2319	NA	1
ENSG00000233739		lncRNA	29828575122901	-925245030617431	710452790369559	-130233147530625	9.01699e-25	2.5281e-23	NA	22
ENSG00000233766		lncRNA	803033734283711	-587230117745972	889916619275017	-659870941869102	4147.52	43130.9	NA	2
ENSG00000233785		lncRNA	625264896777418	316318823895461	116229434748309	272150358969257	649856793101993	215125583805262	NA	X
ENSG00000233799		lncRNA	273965064112804	-417231466009368	459232998667477	-908539820134917	1.0332e-05	1.62446e-05	NA	4
ENSG00000233825		lncRNA	232386077067643	-42362354217054	404088392748382	-104834375293309	1.02933e-11	1.98746e-10	NA	10
ENSG00000233847		lncRNA	573170905877183	-424336618262963	776860510868474	-546219832680883	4.70274e+06	3.76717e+07	NA	5
ENSG00000233849		lncRNA	286930535089598	-933295258445228	728667976459122	-128082376143449	1.47445e-24	3.98629e-22	NA	2
ENSG00000233885	YEATS2-AS1	lncRNA	965968714518217	-288987457697646	255683476767465	-113025472490923	1.27466e-15	2.77557e-14	NA	3	YEATS2 antisense RNA 1 [Source:HGNC Symbol;Acc:HGNC:41101]
ENSG00000233893	EZR-AS1	lncRNA	132700972606623	-897484054338546	487514127647675	-184093958193383	1.10448e-61	7.78824e-60	NA	6	EZR antisense RNA 1 [Source:HGNC Symbol;Acc:HGNC:40609]
ENSG00000233922	LINC01694	lncRNA	113726889206339	220856565361119	586901019179182	376309732210043	167821854056624	815179655167212	NA	21	long intergenic non-protein coding RNA 1694 [Source:HGNC Symbol;Acc:HGNC:52481]
ENSG00000234055		lncRNA	802596943060619	-450264404589918	613154745244774	-734340569133443	20.8226	248.693	NA	9
ENSG00000234072		lncRNA	331251997299955	-10653032819335	142677208911155	-746652734563142	8.23389	100.724	NA	2
ENSG00000234117		lncRNA	348389561607999	-300071678884091	124117014653869	-241765143740296	156210324167375	456516557672294	NA	6
ENSG00000234136		lncRNA	102747655454743	-708999003437408	744524934574207	-952283759096509	1.68514e-07	2.82923e-06	NA	3
ENSG00000234149		lncRNA	67642644643327	-668879454085816	800333328923085	-835751092592694	0.00640554	0.00905358	NA	10
ENSG00000234166	ARHGEF19-AS1	lncRNA	156904829369204	-843294722591661	739179579818694	-114085229843403	3.79112e-16	8.39723e-15	NA	1	ARHGEF19 antisense RNA 1 [Source:HGNC Symbol;Acc:HGNC:39996]
ENSG00000234174		lncRNA	915262091953488	-464779238106691	289798759336965	-1603799958185	6.93525e-44	3.07758e-42	NA	2
ENSG00000234203		lncRNA	992343228821188	-761414732709213	42970230369483	-177195869364005	2.96078e-56	1.84963e-54	NA	17
ENSG00000234211		lncRNA	139939977486513	-204601965378993	530813128166837	-385450085015014	115965980640853	582402786148855	NA	1
ENSG00000234222	LIX1L-AS1	lncRNA	447874558859662	-556944136391185	289813321877117	-192173407621107	2.65008e-68	2.23632e-66	NA	1	LIX1L antisense RNA 1 [Source:HGNC Symbol;Acc:HGNC:41210]
ENSG00000234261		lncRNA	846095391050892	562775621035904	112157712789266	501771663348117	5.22892e+07	3.71773e+08	NA	6
ENSG00000234327		lncRNA	148395204814509	-672400761985001	269556367326755	-249447181920923	126144742695975	380622905921337	NA	17
ENSG00000234336	JAZF1-AS1	lncRNA	431227445223344	-328122517516718	459051914714954	-71478302779864	88.1602	1015.7	NA	7	JAZF1 antisense RNA 1 [Source:HGNC Symbol;Acc:HGNC:41218]
ENSG00000234377	RNF219-AS1	lncRNA	106409729715033	-659265370144427	769290928498432	-856977959471376	0.00103683	0.0150513	NA	13	RNF219 antisense RNA 1 [Source:HGNC Symbol;Acc:HGNC:42700]
ENSG00000234389		lncRNA	122257959822307	153617215413198	507795467328797	302517894106626	248486065631877	92688903728018	NA	2
ENSG00000234426		lncRNA	124071425810066	344613967998661	926631875192518	371899539854555	200016695075623	955994372860979	NA	6
ENSG00000234477		lncRNA	216066805861765	-818551814778271	490326641415177	-166940105970129	1.44901e-48	7.31269e-47	NA	17
ENSG00000234478	ACBD3-AS1	lncRNA	339043430347561	-421912490600533	306231130914326	-13777583269892	3.47719e-29	1.08217e-27	NA	1	ACBD3 antisense RNA 1 [Source:HGNC Symbol;Acc:HGNC:40701]
ENSG00000234484		lncRNA	385639847114239	-403199642667021	421776142775741	-955956493920052	1.18253e-07	1.99318e-06	NA	6
ENSG00000234608	MAPKAPK5-AS1	lncRNA	748800809952041	15149359526039	206245007179032	734532182536108	20.5265	245.497	NA	12	MAPKAPK5 antisense RNA 1 [Source:HGNC Symbol;Acc:HGNC:24091]
ENSG00000234617	SNRK-AS1	lncRNA	171849856092632	-576478959034968	308313724827482	-186978039773461	5.15859e-64	3.82627e-63	NA	3	SNRK antisense RNA 1 [Source:HGNC Symbol;Acc:HGNC:41269]
ENSG00000234638		lncRNA	193137608098779	-493789421238878	132618073075593	-372339463081638	196561917217705	94149011041536	NA	2
ENSG00000234678	ELF3-AS1	lncRNA	210653801078551	-813422239486641	317684561645914	-256047141627634	104530261953628	324300853684002	NA	1	ELF3 antisense RNA 1 [Source:HGNC Symbol;Acc:HGNC:40211]
ENSG00000234705	HMGA1P4	lncRNA	136612070549731	-106229296019159	362046437369036	-293413454890259	334479179772176	120791709400537	NA	9	high mobility group AT-hook 1 pseudogene 4 [Source:HGNC Symbol;Acc:HGNC:39093]
ENSG00000234758		lncRNA	925481631078461	-453906373540791	61667553861857	-736053799957102	18.317	219.685	NA	5
ENSG00000234789		lncRNA	340563285373618	-389028677281052	351550478556581	-110660829954876	1.83236e-15	3.84362e-13	NA	9
ENSG00000234793		lncRNA	348419737086967	-76164920479112	637483838180608	-119477414041567	6.67137e-19	1.61836e-17	NA	2
ENSG00000234818		lncRNA	552435613407991	-748795553088449	463398752401232	-16158773609302	9.85018e-46	4.46345e-43	NA	2
ENSG00000234912	SNHG20	lncRNA	444804003104219	-548187246959122	168067739684623	-326170416754452	110744650736921	4514326608595	NA	17	small nucleolar RNA host gene 20 [Source:HGNC Symbol;Acc:HGNC:33099]
ENSG00000234936		lncRNA	827806235563913	-250713991418308	30492075786063	-822226709579746	0.0199692	0.27529	NA	2
ENSG00000234945	GTF3C2-AS1	lncRNA	195773874740522	-674044683258915	32312774513666	-208600064031593	1.23655e-82	1.53011e-80	NA	2	GTF3C2 antisense RNA 1 [Source:HGNC Symbol;Acc:HGNC:40269]
ENSG00000234961		lncRNA	497508090097583	-165619513808386	700764080282954	-236341328655875	1.71872e-109	3.56746e-107	NA	10
ENSG00000234998		lncRNA	693154962053756	-627550809788347	84824859283244	-739819452800803	13.8049	166.734	NA	1
ENSG00000235016	SEMA3F-AS1	lncRNA	828185899652908	-460633591372085	268894359656712	-171306527946573	8.76655e-52	4.82123e-50	NA	3	SEMA3F antisense RNA 1 [Source:HGNC Symbol;Acc:HGNC:40518]
ENSG00000235027		lncRNA	458908706924503	-438891865786607	249806241911452	-175692914007401	4.23428e-55	2.55826e-53	NA	11
ENSG00000235033		lncRNA	660347135404803	-33949874096915	71188328159783	-476902253143439	1.85122e+08	1.23469e+09	NA	6
ENSG00000235042		lncRNA	17398867555444	-673065058057143	676600245822528	-99477507171005	2.57947e-10	4.61365e-09	NA	2
ENSG00000235058	ZMYND10-AS1	lncRNA	277665733836197	-600471433173072	115207473108404	-521208752324654	1.86727e+07	1.40239e+08	NA	3	ZMYND10 antisense RNA 1 [Source:HGNC Symbol;Acc:HGNC:40890]
ENSG00000235066		lncRNA	90235069466409	-46589227298192	585669851129866	-795486180623993	0.179332	2.3743	NA	2
ENSG00000235072		lncRNA	326562940793667	241065152591646	424898831995129	56734717640836	1.39932e+06	1.18278e+07	NA	2
ENSG00000235078		lncRNA	844021427701513	-308475293609673	172933693678023	-178377785756435	3.59715e-57	2.29167e-55	NA	2
ENSG00000235079	ZRANB2-AS1	lncRNA	144500840729171	-45585436635594	380592193994132	-119775017341257	4.6616e-19	1.13296e-17	NA	1	ZRANB2 antisense RNA 1 [Source:HGNC Symbol;Acc:HGNC:43594]
ENSG00000235085		lncRNA	220495557843371	-402848569863239	944865647543661	-426355398686059	2.01201e+09	115694989615105	NA	17
ENSG00000235111		lncRNA	659615141083065	-70049099998419	276691035878125	-253167218721439	113520065513624	348328498591996	NA	22
ENSG00000235119		lncRNA	131268530043236	344014711798614	727562504385819	472831831938643	2.26387e+08	1.49404e+08	NA	9
ENSG00000235191	NUCB1-AS1	lncRNA	311509924073262	-866265924740698	339860934410928	-254888349036695	2.62151e-129	7.33396e-127	NA	19	NUCB1 antisense RNA 1 [Source:HGNC Symbol;Acc:HGNC:40419]
ENSG00000235236		lncRNA	114921607308195	-645871520973814	259412013819082	-248975177157468	7.9153e-123	1.9779e-120	NA	3
ENSG00000235237		lncRNA	305864552755867	-453601033295896	446947066042815	-101488759577727	3.35202e-10	6.16685e-09	NA	22
ENSG00000235246		lncRNA	168170097817085	-473235894572016	442834041332472	-106865292728641	1.17693e-13	2.33553e-11	NA	22
ENSG00000235280	MCF2L-AS1	lncRNA	254145062742251	-105439168768203	345952368586149	-30477943885488	230527601210962	866051583705698	NA	13	MCF2L antisense RNA 1 [Source:HGNC Symbol;Acc:HGNC:39825]
ENSG00000235298		lncRNA	654750248410861	-781198073661217	340345799625241	-229530693348178	1.37306e-102	2.50637e-101	NA	9
ENSG00000235314	LINC00957	lncRNA	336552733473352	-672247954356003	177140752489456	-379499321815299	147647492056565	725496592316127	NA	7	long intergenic non-protein coding RNA 957 [Source:HGNC Symbol;Acc:HGNC:22332]
ENSG00000235351		lncRNA	336426875032041	-398355457216584	305330906344003	-130466798132704	6.63777e-25	1.86713e-23	NA	2
ENSG00000235381		lncRNA	136087826668673	-725842883240442	220860353041337	-32864335913861	101464695287169	416772794015506	NA	6
ENSG00000235426		lncRNA	426917661082714	-604070236747979	935903938359725	-645440426083343	1086.45	109274	NA	10
ENSG00000235512	TAB3-AS2	lncRNA	866802332189521	-742693754427425	785019588898572	-946083084970488	3.05506e-07	5.08939e-06	NA	X	TAB3 antisense RNA 2 [Source:HGNC Symbol;Acc:HGNC:40013]
ENSG00000235513		lncRNA	125635813437084	-472005933076973	283620950084348	-166421391979895	3.45067e-48	1.72453e-46	NA	22
ENSG00000235522		lncRNA	123660247327878	-661906547822929	272877152993451	-242565762857697	5.63583e-116	1.22928e-113	NA	2
ENSG00000235532	LINC00402	lncRNA	235510423761399	83729256028495	303191999456039	276159186847657	575203316181471	193802630604512	NA	13	long intergenic non-protein coding RNA 402 [Source:HGNC Symbol;Acc:HGNC:42732]
ENSG00000235560		lncRNA	122886303888989	-989682292492586	163778391318097	-604281361251365	151450	1.39414e+06	NA	16
ENSG00000235635		lncRNA	194589195113805	-407032980043203	145053335801839	-280609182679716	501463995966616	171974421428231	NA	5
ENSG00000235652		lncRNA	203765284304283	-330421500830807	256109611535042	-129015658120116	4.41043e-24	1.21537e-22	NA	6
ENSG00000235663	SAPCD1-AS1	lncRNA	289980627091232	-671937141919254	560449816455185	-119892472473132	4.04565e-19	9.8605e-18	NA	6	SAPCD1 antisense RNA 1 [Source:HGNC Symbol;Acc:HGNC:39824]
ENSG00000235831	BHLHE40-AS1	lncRNA	506401846547001	-997956624956037	217867063312254	-458057592452941	4.63697e+08	2.94537e+09	NA	3	BHLHE40 antisense RNA 1 [Source:HGNC Symbol;Acc:HGNC:44471]
ENSG00000235837		lncRNA	108157062404759	-663405796447329	327119871478821	-202802047288735	1.92329e-77	2.10645e-75	NA	7
ENSG00000235852		lncRNA	280308770257924	-451185966905474	449777388607565	-100313172323373	1.11025e-09	2.00391e-08	NA	2
ENSG00000235865	GSN-AS1	lncRNA	993021769168816	-494774851594943	335010251595915	-147689465990352	2.32316e-35	8.33938e-34	NA	9	GSN antisense RNA 1 [Source:HGNC Symbol;Acc:HGNC:23372]
ENSG00000235872		lncRNA	560461092558617	-516860957923988	4273934444568	-120933291005644	1.14549e-19	2.81861e-19	NA	12
ENSG00000235908	RHOA-IT1	lncRNA	542008163155747	290332646398451	971435056524097	298869846675385	280168476484588	103337939060635	NA	3	RHOA intronic transcript 1 [Source:HGNC Symbol;Acc:HGNC:41308]
ENSG00000235954	TTC28-AS1	lncRNA	444654788673328	-729956364257128	140009791636456	-521360938920975	1.85201e+07	1.39174e+08	NA	22	TTC28 antisense RNA 1 [Source:HGNC Symbol;Acc:HGNC:29336]
ENSG00000235958	UBOX5-AS1	lncRNA	447969673340367	-25043826801233	261351125342152	-958244460147109	9.47747e-08	1.60904e-06	NA	20	UBOX5 antisense RNA 1 [Source:HGNC Symbol;Acc:HGNC:44111]
ENSG00000235978		lncRNA	478569346311343	-346590531382622	228448310504829	-151715077523104	5.46078e-38	2.07607e-36	NA	3
ENSG00000235989	MORC2-AS1	lncRNA	188193265994326	-490217758490086	282529854009608	-173510073902992	1.93815e-53	1.12099e-51	NA	22	MORC2 antisense RNA 1 [Source:HGNC Symbol;Acc:HGNC:26662]
ENSG00000236017	ASMTL-AS1	lncRNA	196875201284774	-284202123562418	291677455429739	-97437123874964	1.96251e-08	3.41291e-07	NA	X	ASMTL antisense RNA 1 [Source:HGNC Symbol;Acc:HGNC:25811]
ENSG00000236031		lncRNA	550744470599032	-2618727276813	640765107370518	-408687559090002	4.37221e+09	237710283929359	NA	1
ENSG00000236051	MYCBP2-AS1	lncRNA	143300624440683	-743214030367358	474754562395243	-156547001174181	3.08564e-41	1.27273e-40	NA	13	MYCBP2 antisense RNA 1 [Source:HGNC Symbol;Acc:HGNC:41023]
ENSG00000236065		lncRNA	722745855865285	-39461249245231	757135371651804	-521191463544233	1.86902e+06	1.40329e+08	NA	1
ENSG00000236088	COX10-AS1	lncRNA	288458280840754	777614180162266	2483806802772	313073536675407	174369209475991	675743020505811	NA	17	COX10 antisense RNA 1 [Source:HGNC Symbol;Acc:HGNC:38873]
ENSG00000236137		lncRNA	488755228734854	-35190400736744	407985609511042	-862540244468881	0.000638677	0.00933462	NA	1
ENSG00000236144	TMEM147-AS1	lncRNA	522409204021115	-970395640963707	180938632844285	-536312022319095	8.17965e+06	6.37963e+07	NA	19	TMEM147 antisense RNA 1 [Source:HGNC Symbol;Acc:HGNC:51273]
ENSG00000236199		lncRNA	130270104532321	-807654214401377	755959495364739	-106838292177506	1.21168e-12	2.40264e-11	NA	9
ENSG00000236200	KDM4A-AS1	lncRNA	182504807154386	-327251966279903	253797853455051	-1289419756018	4.85288e-24	1.33301e-22	NA	1	KDM4A antisense RNA 1 [Source:HGNC Symbol;Acc:HGNC:40528]
ENSG00000236213		lncRNA	151755449983773	-365711912527793	359639512373744	-101688468576206	2.73123e-11	5.04278e-09	NA	2
ENSG00000236256	DIAPH2-AS1	lncRNA	631857241049164	-294748295545801	584054638502552	-504658770113532	4.4977e+07	3.2165e+08	NA	X	DIAPH2 antisense RNA 1 [Source:HGNC Symbol;Acc:HGNC:16972]
ENSG00000236263		lncRNA	280664375421638	-919392315875406	729783345117272	-125981542608055	2.16143e-22	5.67663e-21	NA	1
ENSG00000236304		lncRNA	29995913352945	-16600104996918	69257959035326	-239685160061545	165366195716196	478224173634096	NA	11
ENSG00000236326		lncRNA	296932752827075	-916138808238135	694597661140496	-131894888147749	1.00867e-25	2.90718e-24	NA	6
ENSG00000236358		lncRNA	143009733620999	-175228019313733	443397493246507	-39519397827609	7.75202e+08	403644789149151	NA	1
ENSG00000236404	VLDLR-AS1	lncRNA	198529021063016	-40019566949638	144362449226628	-277215904579267	556858214153024	18875828678876	NA	9	VLDLR antisense RNA 1 [Source:HGNC Symbol;Acc:HGNC:49621]
ENSG00000236463	LINC00427	lncRNA	420355511438821	-180982003857267	62440718755666	-289846125195099	374998642251281	133458449312271	NA	13	long intergenic non-protein coding RNA 427 [Source:HGNC Symbol;Acc:HGNC:42762]
ENSG00000236472		lncRNA	228149130843266	-913893995645342	433964891038613	-210591689447068	1.88452e-84	2.42518e-82	NA	17
ENSG00000236498		lncRNA	171925273970984	-723864767991544	33508567412731	-216023788506257	1.706e-89	2.45302e-87	NA	2
ENSG00000236499	LINC00896	lncRNA	284106803301175	-887728726175524	32884226728444	-269955785643474	694316820694991	227792559987861	NA	22	long intergenic non-protein coding RNA 896 [Source:HGNC Symbol;Acc:HGNC:26519]
ENSG00000236525		lncRNA	209918072960399	202146552685354	56344652137888	35876794871438	333634057382002	152686226331756	NA	2
ENSG00000236526		lncRNA	475142333490038	-272080782715257	960280363607545	-283334735381982	460633020135652	159609217450881	NA	20
ENSG00000236528		lncRNA	36015927297289	-531621793636082	454729043731103	-116909575265759	1.41779e-17	3.28157e-16	NA	1
ENSG00000236540		lncRNA	311700972238007	-983594977428691	202603484639058	-485477818499019	1.20522e+08	8.23026e+08	NA	22
ENSG00000236546		lncRNA	20712865556462	-462803294669367	409231476009463	-113090835334148	1.18319e-15	2.58076e-14	NA	1
ENSG00000236618	PITPNA-AS1	lncRNA	10187573476904	-259299079395736	223226787400771	-116159481760673	3.41973e-17	7.80294e-16	NA	17	PITPNA antisense RNA 1 [Source:HGNC Symbol;Acc:HGNC:44116]
ENSG00000236662		lncRNA	823542214054583	-22547173665708	471708934758663	-477989115835673	1.7539e+08	1.17252e+08	NA	10
ENSG00000236677		lncRNA	949420538453696	-756455154800683	772575749630806	-979133962154745	1.2266e-08	2.14471e-07	NA	21
ENSG00000236703	MYB-AS1	lncRNA	617347765810804	-432537869103803	654946293261659	-660417309867877	3997.42	41671	NA	6	MYB antisense RNA 1 [Source:HGNC Symbol;Acc:HGNC:37457]
ENSG00000236723		lncRNA	750373586070673	-513826700317042	315010783332696	-163114003552814	8.18936e-46	3.8393e-44	NA	1
ENSG00000236733		lncRNA	401380830998291	-639917464133172	935660790191389	-683920359644735	796.346	8659.22	NA	9
ENSG00000236753	MKLN1-AS	lncRNA	433701043745938	-591402217295967	206851346263924	-285906873693435	424886707570681	148791462207772	NA	7	MKLN1 antisense RNA [Source:HGNC Symbol;Acc:HGNC:40374]
ENSG00000236756	DNAJC9-AS1	lncRNA	130079972697444	-613011641111874	245406302504834	-24979457937915	1.0223e-123	2.60515e-121	NA	10	DNAJC9 antisense RNA 1 [Source:HGNC Symbol;Acc:HGNC:31432]
ENSG00000236772		lncRNA	323507556616599	-10001548926199	331827276627526	-301408281677389	257757434566541	95827832599648	NA	20
ENSG00000236778	INTS6-AS1	lncRNA	172326394946843	695955827813269	247720064912628	280944471760386	496270414013019	170443126712931	NA	13	INTS6 antisense RNA 1 [Source:HGNC Symbol;Acc:HGNC:42691]
ENSG00000236810	ELOA-AS1	lncRNA	210803006681152	-359471091270734	180344577583212	-199324590785033	2.12843e-74	2.1399e-73	NA	1	ELOA antisense RNA 1 [Source:HGNC Symbol;Acc:HGNC:50582]
ENSG00000236830	CBR3-AS1	lncRNA	53470983333472	-114610989263308	231110318327228	-495914635455742	7.08036e+07	4.95471e+08	NA	21	CBR3 antisense RNA 1 [Source:HGNC Symbol;Acc:HGNC:43664]
ENSG00000236859	NIFK-AS1	lncRNA	339823776769063	-880330730064995	19251001554695	-457290872666465	4.81e+07	3.04625e+09	NA	2	NIFK antisense RNA 1 [Source:HGNC Symbol;Acc:HGNC:27385]
ENSG00000236883		lncRNA	12882010888383	-450849229406642	150024133900155	-300517801826934	265425452165855	984085319482105	NA	21
ENSG00000236911		lncRNA	731464012531246	218690919113054	85000054604241	25728326897115	100869957199944	314346889261673	NA	1
ENSG00000236915	CLCA4-AS1	lncRNA	157008789319021	-341623935539836	120091244692172	-284470309567957	444528368364749	154862901258418	NA	1
ENSG00000236986		lncRNA	434370277997443	-686597230833742	501121317394753	-137012177890026	9.98357e-29	3.06998e-27	NA	9
ENSG00000236991	EDRF1-AS1	lncRNA	375829554376795	-333197267747029	291539823020072	-11428876655526	2.99964e-16	6.69019e-15	NA	10	EDRF1 antisense RNA 1 [Source:HGNC Symbol;Acc:HGNC:49501]
ENSG00000237017		lncRNA	253643844354155	-554588462725887	356080762826351	-155747942776775	1.08e-40	4.37748e-39	NA	19
ENSG00000237027		lncRNA	159282018239527	-428762478784335	134756405217381	-31817595467368	1463832954996	579045402320165	NA	6
ENSG00000237037	NDUFA6-DT	lncRNA	136682540709622	-177930829848357	162510248583193	-109488990017309	6.72602e-14	1.38381e-12	NA	22	NDUFA6 antisense RNA 1 (head to head) [Source:HGNC Symbol;Acc:HGNC:45273]
ENSG00000237054	PRMT5-AS1	lncRNA	268190885866171	-727407772575665	27072342907669	-268690366052362	5.0547e-145	2.03278e-143	NA	14	PRMT5 antisense RNA 1 [Source:HGNC Symbol;Acc:HGNC:40533]
ENSG00000237058		lncRNA	229793538237261	-561887548675469	106240885201081	-52888071067178	1.23117e+07	9.41967e+07	NA	1
ENSG00000237080	EHMT2-AS1	lncRNA	742167556938176	-803219617556568	508977435116943	-157810457230195	4.20169e-42	1.77284e-40	NA	6	EHMT2 and SLC44A4 antisense RNA 1 [Source:HGNC Symbol;Acc:HGNC:39751]
ENSG00000237101		lncRNA	457757498688147	-479128794581993	494330231527517	-969248417401964	3.24537e-08	5.59473e-07	NA	1
ENSG00000237126		lncRNA	142496225417581	-356188496058797	154957004733183	-229862791083313	6.39406e-103	1.19254e-101	NA	2
ENSG00000237133		lncRNA	20275031921894	-244872452295639	36902617094791	-663563919238141	3230.99	33845.9	NA	2
ENSG00000237248	LINC00987	lncRNA	674575555325281	-148298722046052	286603267770912	-517435558915505	2.28699e+07	1.69828e+07	NA	12	long intergenic non-protein coding RNA 987 [Source:HGNC Symbol;Acc:HGNC:48911]
ENSG00000237259		lncRNA	119910620142246	-683308390946458	774588090862354	-882157109058734	0.000112865	0.00169878	NA	20
ENSG00000237286		lncRNA	134189875971366	-622895025770621	479347149518291	-129946537993724	1.312e-24	3.64668e-23	NA	7
ENSG00000237298	TTN-AS1	lncRNA	376434705968816	-202749597533242	177484736033263	-114234948911462	3.19137e-16	7.10549e-15	NA	2	TTN antisense RNA 1 [Source:HGNC Symbol;Acc:HGNC:44124]
ENSG00000237341	SYP-AS1	lncRNA	381389488151155	-223757897374131	713749770441077	-313496279285463	171875909711897	66743243273458	NA	X	SYP antisense RNA 1 [Source:HGNC Symbol;Acc:HGNC:40571]
ENSG00000237352	LINC01358	lncRNA	344877448609996	441856081696629	742510104559974	595084267517789	266765	2.40368e+06	NA	1	long intergenic non-protein coding RNA 1358 [Source:HGNC Symbol;Acc:HGNC:50589]
ENSG00000237399	PITRM1-AS1	lncRNA	183377917795151	-411843130172809	243217594068258	-169331142243446	2.56446e-50	1.35254e-48	NA	10	PITRM1 antisense RNA 1 [Source:HGNC Symbol;Acc:HGNC:44675]
ENSG00000237481		lncRNA	123677887161062	-306437554173729	494290857828018	-619953918468689	56628.7	540820	NA	1
ENSG00000237520		lncRNA	806284838786751	-184712106601178	51472046566372	-358859068024419	33247035432763	152234868878928	NA	1
ENSG00000237568		lncRNA	835948969854513	-108128382748326	706602359939614	-153025787739468	7.34862e-40	2.84848e-37	NA	1
ENSG00000237596		lncRNA	652923095772356	-636858966293796	784589915044102	-811709345331055	0.0477481	0.648518	NA	6
ENSG00000237604		lncRNA	478921773343102	-353457596014136	522248930728506	-676799080318047	1305.83	14027.3	NA	21
ENSG00000237638	LINC02245	lncRNA	400244661293261	-896084384131794	259565488715724	-345224778750609	555936937983701	242069106916334	NA	2	long intergenic non-protein coding RNA 2245 [Source:HGNC Symbol;Acc:HGNC:53134]
ENSG00000237655		lncRNA	138627675461246	-487629218995843	139015411800736	-350773495312021	451939075118728	200690267691612	NA	2
ENSG00000237705		lncRNA	157118965485845	-488564862714305	645970714579224	-756326644053128	0.393071	48.756	NA	5
ENSG00000237718		lncRNA	145270970523926	302277280413426	700648722301313	431424864974537	1.60147e+09	9.33602e+09	NA	16
ENSG00000237737	DCTN1-AS1	lncRNA	382671784080866	-78100355219009	630410981685165	-123887999238588	3.00507e-22	7.67306e-20	NA	2	DCTN1 antisense RNA 1 [Source:HGNC Symbol;Acc:HGNC:44151]
ENSG00000237768		lncRNA	132517541442184	-768165074017	741531198708344	-103591740354964	3.80231e-11	7.21178e-10	NA	10
ENSG00000237773		lncRNA	165079257965588	-136503761714175	380796843845831	-358468731871738	337482278529667	154145854211119	NA	7
ENSG00000237781		lncRNA	654220373094412	-152162646952061	576614119646611	-263889907942796	83175737703528	266365203062511	NA	1
ENSG00000237786	GFOD1-AS1	lncRNA	488242739219328	-4368329160037	728306079970326	-599793037594164	199848	1.82013e+06	NA	6	GFOD1 antisense RNA 1 [Source:HGNC Symbol;Acc:HGNC:40956]
ENSG00000237798		lncRNA	116090956651427	-645758861811375	294907363397929	-218970070591296	2.77415e-92	4.30127e-90	NA	2
ENSG00000237803	LINC00211	lncRNA	104629089441907	110974112273589	32699016291001	339380583458498	689285448441123	294992166145288	NA	2	long intergenic non-protein coding RNA 211 [Source:HGNC Symbol;Acc:HGNC:37459]
ENSG00000237836	PHKA2-AS1	lncRNA	157733159289785	-557447711582797	284728234021734	-195782379467238	2.37081e-72	2.227e-69	NA	X	PHKA2 antisense RNA 1 [Source:HGNC Symbol;Acc:HGNC:44110]
ENSG00000237883	DGUOK-AS1	lncRNA	225917385459793	-341162550699969	238561936164979	-143007956836851	2.16322e-32	7.2214e-31	NA	2	DGUOK antisense RNA 1 [Source:HGNC Symbol;Acc:HGNC:43441]
ENSG00000237886	NALT1	lncRNA	288894354983566	-933274239976687	375328770724839	-248655129254903	128987973850303	387747310319915	NA	9	NOTCH1 associated lncRNA in T cell acute lymphoblastic leukemia 1 [Source:HGNC Symbol;Acc:HGNC:51192]
ENSG00000237938		lncRNA	12041310935184	-43233303997606	249350713163398	-173383518535499	2.41565e-53	1.39403e-51	NA	1
ENSG00000237976		lncRNA	272115489625166	-183727803370437	337392553858987	-544552039661272	5.16541e+06	4.11475e+07	NA	1
ENSG00000238039		lncRNA	714742674611798	-175226331027212	484106735319213	-361958052311893	295080978019755	136646171505442	NA	X
ENSG00000238045		lncRNA	194195772569785	-508130569439401	125696238638435	-404252804175819	0	0	NA	16
ENSG00000238057	ZEB2-AS1	lncRNA	465935068796305	-279895452992906	327688370320948	-854151316748798	0.00132475	0.0191339	NA	2	ZEB2 antisense RNA 1 [Source:HGNC Symbol;Acc:HGNC:37149]
ENSG00000238133	MAP3K20-AS1	lncRNA	746608489236388	-302711121431224	49883525764145	-606835857718793	129224	1.19855e+06	NA	2	MAP3K20 antisense RNA 1 [Source:HGNC Symbol;Acc:HGNC:27935]
ENSG00000238142		lncRNA	759635113071538	-276503807451591	29227998162433	-946023760898495	3.07244e-07	5.11504e-06	NA	1
ENSG00000238164	TNFRSF14-AS1	lncRNA	660514193020657	-294684908903215	175931241096277	-167500045510365	5.6622e-49	2.89154e-47	NA	1	TNFRSF14 antisense RNA 1 [Source:HGNC Symbol;Acc:HGNC:26966]
ENSG00000238171		lncRNA	171123448441755	-290724826952983	947982729638268	-306677345339317	216382786031568	81937033204068	NA	2
ENSG00000238184	CD81-AS1	lncRNA	100637401077713	-522188033144295	417339048127426	-125123214682959	6.39282e-22	1.65199e-20	NA	11	CD81 antisense RNA 1 [Source:HGNC Symbol;Acc:HGNC:49384]
ENSG00000238186		lncRNA	266057020645786	-232191320856859	284598160676407	-815856716378657	0.0339022	0.46315	NA	1
ENSG00000238197	PAXBP1-AS1	lncRNA	198168669413612	-123652619839886	224638236774901	-550452236516584	3.7017e+06	2.99417e+07	NA	21	PAXBP1 antisense RNA 1 [Source:HGNC Symbol;Acc:HGNC:39603]
ENSG00000238221		lncRNA	83223853889529	-705081536744405	378543514285333	-186261687266141	1.97141e-63	1.44148e-61	NA	6
ENSG00000238258		lncRNA	151805052259571	-516278925844285	136057212928931	-37945722592007	147898205677881	726589810600742	NA	10
ENSG00000238260		lncRNA	560775972765897	-992331152642657	267689504872857	-370702300455888	20970990006723	99861487658286	NA	1
ENSG00000238279		lncRNA	392566630411453	-120499290800862	319853789424554	-376732415825528	16500668719502	803280142807911	NA	1
ENSG00000238280		lncRNA	259383667676374	-676757356842384	565746667889053	-119621978396716	5.60583e-19	1.36116e-17	NA	10
ENSG00000239523	MYLK-AS1	lncRNA	332203388133537	-143102273825081	313662575142787	-456229990970193	5.05963e+08	3.19335e+09	NA	3	MYLK antisense RNA 1 [Source:HGNC Symbol;Acc:HGNC:42440]
ENSG00000239569	KMT2E-AS1	lncRNA	173160524121777	-746044382839264	190086321066426	-392476627804563	8.6814e+09	446973058979207	NA	7	KMT2E antisense RNA 1 (head to head) [Source:HGNC Symbol;Acc:HGNC:40845]
ENSG00000239665		lncRNA	838574648425487	-103728356936943	260260759252922	-398555499625432	6.73226e+09	354853286388292	NA	10
ENSG00000239718	HLTF-AS1	lncRNA	364133154442059	-614678572441657	106514492477599	-577084449396338	788752	6.81467e+06	NA	3	HLTF antisense RNA 1 [Source:HGNC Symbol;Acc:HGNC:40554]
ENSG00000239791		lncRNA	559939909729131	-657375642261502	371984670520893	-176721164703098	6.87678e-56	4.24447e-54	NA	16
ENSG00000239799	ITIH4-AS1	lncRNA	181793169863324	-479097951916796	451537861047543	-106103605754192	2.66718e-12	5.2164e-11	NA	3	ITIH4 antisense RNA 1 [Source:HGNC Symbol;Acc:HGNC:40310]
ENSG00000239801	DENND6A-AS1	lncRNA	150240234120112	-474503345571983	598684124959005	-792577130059151	0.226735	2.9886	NA	3	DENND6A antisense RNA 1 [Source:HGNC Symbol;Acc:HGNC:41152]
ENSG00000240040		lncRNA	84154417688022	-741135606795821	818168741482921	-90584688612342	1.32294e-05	0.000206488	NA	2
ENSG00000240057		lncRNA	480685599895112	-188742541122319	200214810418335	-942700196493725	4.21978e-07	6.96656e-06	NA	3
ENSG00000240137	ERICH6-AS1	lncRNA	827178926264764	-685911423444269	258295678098424	-265552806959046	791843431925286	255234392622329	NA	3	ERICH6 antisense RNA 1 [Source:HGNC Symbol;Acc:HGNC:41205]
ENSG00000240211		lncRNA	196356272449131	-430365591342954	386357023201037	-111390647897972	8.09651e-15	1.71795e-13	NA	7
ENSG00000240254	B4GALT4-AS1	lncRNA	135880525399163	-702959822276037	767436228311349	-915984672528185	5.19711e-06	8.25189e-06	NA	3	B4GALT4 antisense RNA 1 [Source:HGNC Symbol;Acc:HGNC:40090]
ENSG00000240288	GHRLOS	lncRNA	742063207214897	-149868021492134	329307853757947	-455100052373158	5.33914e+08	3.35495e+09	NA	3	ghrelin opposite strand/antisense RNA [Source:HGNC Symbol;Acc:HGNC:33885]
ENSG00000240373	SEC62-AS1	lncRNA	948673614546463	131605950494665	519394975679255	253383179770951	112822872967078	34656105793372	NA	3	SEC62 antisense RNA 1 [Source:HGNC Symbol;Acc:HGNC:40586]
ENSG00000240401		lncRNA	511040536141849	-132434212955553	266064864236542	-497751604051761	6.44054e+07	4.52667e+08	NA	2
ENSG00000240449		lncRNA	114376869253598	-153962029463651	17979349311568	-856327038290484	0.0010971	0.00159083	NA	7
ENSG00000240527		lncRNA	763856360248458	873845536591453	104418796608337	836866124658715	0.00582765	0.0825948	NA	10
ENSG00000240535		lncRNA	303658511786417	-426173245994463	395793436031326	-107675673014631	4.89771e-13	9.80228e-12	NA	5
ENSG00000240571		lncRNA	259494795515679	-40384989590765	403460645097691	-100096478012091	1.38244e-09	2.48994e-08	NA	7
ENSG00000240591		lncRNA	304504597643249	-40200982331178	342211611844663	-117474045122192	7.28213e-18	1.70234e-16	NA	22
ENSG00000240666	MME-AS1	lncRNA	166230000861396	-641120074586547	352701241110906	-181774261005492	7.79055e-60	5.23533e-58	NA	3	MME antisense RNA 1 [Source:HGNC Symbol;Acc:HGNC:40376]
ENSG00000240889	NDUFB2-AS1	lncRNA	273637796597473	-58354012459446	291815534832104	-199968834740138	5.86232e-75	6.01133e-73	NA	7	NDUFB2 antisense RNA 1 [Source:HGNC Symbol;Acc:HGNC:40396]
ENSG00000241084		lncRNA	263642746647357	-194078761575908	811774150557475	-239079750744252	168118222266021	484766614909573	NA	9
ENSG00000241357		lncRNA	751370949501348	-949262579686044	672386037851586	-141178211064456	2.94971e-31	9.58582e-30	NA	7
ENSG00000241409		lncRNA	827760031362563	-731614032526112	779652133098309	-938385212413523	6.36055e-07	1.04074e-05	NA	2
ENSG00000241525		lncRNA	199422727466304	-33714531546986	311694108366035	-108165443754213	2.87411e-13	5.77469e-13	NA	17
ENSG00000241544	LINC02029	lncRNA	338705803588824	-628029938522458	940317829218412	-667891131070517	2407.24	25423.7	NA	3	long intergenic non-protein coding RNA 2029 [Source:HGNC Symbol;Acc:HGNC:52863]
ENSG00000241666		lncRNA	146940101706227	-259748572705356	364821168833789	-711988762975803	108.015	1238.9	NA	1
ENSG00000241679		lncRNA	441871661680706	-114131931871414	422846510679956	-269913382252783	695202148804101	228053949858781	NA	3
ENSG00000241720		lncRNA	214929289522628	-566216060745883	118363697345763	-478369697333683	1.721e+08	1.15232e+09	NA	1
ENSG00000241764		lncRNA	905362254371661	-691312376267503	253236374714172	-272990946520928	633517208727513	210474582654301	NA	7
ENSG00000241769	LINC00893	lncRNA	44706480044245	-719428048281912	292055060579068	-24633301914217	137653082361854	409727655120781	NA	X	long intergenic non-protein coding RNA 893 [Source:HGNC Symbol;Acc:HGNC:44265]
ENSG00000241886		lncRNA	314201611855824	166766925091918	433697220570652	384523850239318	120435239645897	602456419654637	NA	X
ENSG00000242375		lncRNA	303096321004203	328443961621693	122792467558566	267478916379818	747762594545056	242850645531869	NA	9
ENSG00000242396		lncRNA	290796047792814	-590086946067928	105935416728609	-557025180331939	2.54371e+06	2.09036e+07	NA	1
ENSG00000242474		lncRNA	452013283866987	930474934779287	227414078499889	409154499544204	4.28509e+09	23328660546303	NA	7
ENSG00000242539		lncRNA	223194007211383	-120421482228696	681897449399339	-17659764284904	8.55964e-56	5.24543e-54	NA	3
ENSG00000242553		lncRNA	149740951006495	123460983084871	412341610764742	299414320218365	275216739045849	101701772140159	NA	21
ENSG00000242588		lncRNA	678660466838708	-226136502450036	398136408342925	-567987498031728	1.34793e+06	1.14009e+07	NA	7
ENSG00000242622		lncRNA	496971030622166	63301655868885	23819064950862	265760457009854	786981715038018	253762658251672	NA	3
ENSG00000242628		lncRNA	374695017056497	-613101326784214	383314367278694	-159947390215731	1.3904e-43	6.09643e-42	NA	2
ENSG00000242659		lncRNA	979405890293517	-692439404567601	777309700827143	-890815338893583	5.18896e-05	0.000790725	NA	3
ENSG00000242686		lncRNA	643382235000269	-228577960171734	664515861124131	-34397668068458	582215600595163	252614044641239	NA	4
ENSG00000242797	GLYCTK-AS1	lncRNA	983234742130753	-384616171829541	263620935005437	-145897431029751	3.26424e-34	1.14618e-32	NA	3	GLYCTK antisense RNA 1 [Source:HGNC Symbol;Acc:HGNC:41043]
ENSG00000243150		lncRNA	267880426670063	-912118960068292	688844526547915	-132412892157146	5.06715e-26	1.47532e-25	NA	3
ENSG00000243155		lncRNA	343466587260791	-145995098795399	353515628194754	-412980607225007	3.63069e+09	200529594538643	NA	1
ENSG00000243305		lncRNA	412062803113937	-262437884041726	945061739879591	-277693903971991	548734696322175	186520517880879	NA	3
ENSG00000243368	MCCC1-AS1	lncRNA	558210638529237	-287298791858532	42091844749512	-682552151297345	876.065	9497.96	NA	3	MCCC1 antisense RNA 1 [Source:HGNC Symbol;Acc:HGNC:40366]
ENSG00000243389		lncRNA	913278642411263	-1299508320509	434717645388201	-298931578760402	279602990188844	103159715617553	NA	2
ENSG00000243410	PSMD6-AS1	lncRNA	535956732617597	-674085471759056	908134418165643	-742274996162632	11.4713	139.072	NA	3	PSMD6 antisense RNA 1 [Source:HGNC Symbol;Acc:HGNC:40480]
ENSG00000243613		lncRNA	245949782409874	-886051777008535	698207732416712	-126903747390714	6.68651e-23	1.78155e-21	NA	1
ENSG00000243762		lncRNA	126970256120209	-114037624234978	672599353850796	-169547626803512	1.77477e-50	9.43779e-49	NA	22
ENSG00000243795	LINC02044	lncRNA	27655440981254	-140111717627533	435024209396277	-322077977733649	127842342778139	513243833789386	NA	3	long intergenic non-protein coding RNA 2044 [Source:HGNC Symbol;Acc:HGNC:52884]
ENSG00000243836	WDR86-AS1	lncRNA	120817488465002	-105273499929771	385581128585186	-273025550591783	632852559051105	210335216488344	NA	7	WDR86 antisense RNA 1 [Source:HGNC Symbol;Acc:HGNC:41186]
ENSG00000243849	CFAP44-AS1	lncRNA	463346355909967	-362487165397912	741645478231616	-488760703108753	1.02069e+08	7.03549e+08	NA	3	CFAP44 antisense RNA 1 [Source:HGNC Symbol;Acc:HGNC:41113]
ENSG00000244036		lncRNA	206619746925103	-583742523313152	496018685829166	-11768559128722	5.66844e-18	1.32752e-16	NA	7
ENSG00000244041	LINC01011	lncRNA	212551035031802	-949252878466214	20087264314224	-472564538215409	2.29386e+08	1.51073e+09	NA	6	long intergenic non-protein coding RNA 1011 [Source:HGNC Symbol;Acc:HGNC:33812]
ENSG00000244055		lncRNA	603704304956044	-355962079283348	373324708529905	-953491882937702	1.50003e-07	2.52173e-06	NA	7
ENSG00000244151		lncRNA	170356687271424	-619732531413617	270415776707144	-22917765337515	3.09036e-102	5.60139e-101	NA	7
ENSG00000244158		lncRNA	363311052780721	-791515983924592	722923180772877	-109488256148929	6.73147e-14	1.38382e-12	NA	6
ENSG00000244161	FLNB-AS1	lncRNA	806911367722488	-299347290452467	338893904269475	-883306800981696	0.000101843	0.00153648	NA	3	FLNB antisense RNA 1 [Source:HGNC Symbol;Acc:HGNC:40239]
ENSG00000244265	SIAH2-AS1	lncRNA	505644880774445	-669102949159262	462306747974918	-144731382808101	1.7911e-33	6.14657e-32	NA	3	SIAH2 antisense RNA 1 [Source:HGNC Symbol;Acc:HGNC:40526]
ENSG00000244380		lncRNA	172429383535774	-110796134373383	104849767441708	-105671321049883	4.2324e-12	8.25254e-11	NA	3
ENSG00000244491		lncRNA	768644235074991	-118765156194576	546912132576094	-217155826540476	1.46178e-90	2.17475e-88	NA	22
ENSG00000244493	SLC9A9-AS2	lncRNA	890443935000226	-279550651044159	581967752215233	-480354194850252	1.55883e+08	1.05029e+09	NA	3	SLC9A9 antisense RNA 2 [Source:HGNC Symbol;Acc:HGNC:40929]
ENSG00000244513		lncRNA	302023809873117	-376569115423607	404647553775784	-930610136919954	1.32611e-06	2.15204e-05	NA	3
ENSG00000244558	KCNK15-AS1	lncRNA	19956804174066	346155827246411	137867023996718	251079494727218	120459645374533	366346490919265	NA	20	KCNK15 antisense RNA 1 (head to head) [Source:HGNC Symbol;Acc:HGNC:49901]
ENSG00000244619		lncRNA	187093682261624	-493771549120577	124172217734026	-3976505841091	6.99353e+09	367299346225596	NA	1
ENSG00000244625	MIATNB	lncRNA	344288950338312	-674735305186012	152078390805343	-443675989476807	9.13231e+08	5.51884e+09	NA	22	MIAT neighbor (non-protein coding) [Source:HGNC Symbol;Acc:HGNC:50731]
ENSG00000244675		lncRNA	195438311293142	346145737031782	130816333136107	264604372201472	814392896117108	261520204120551	NA	3
ENSG00000244676		lncRNA	177001499960414	-292104865916005	545920011828174	-535068983710281	8.76196e+06	6.81315e+07	NA	21
ENSG00000244701		lncRNA	224845932177692	-136532672172852	320138414092262	-426480129102856	2.0008e+09	115127741081471	NA	7
ENSG00000244879	GABPB1-AS1	lncRNA	204024119916528	27824653628233	484122355537073	574744242028754	906034	778795	NA	15	GABPB1 antisense RNA 1 [Source:HGNC Symbol;Acc:HGNC:44157]
ENSG00000244945		lncRNA	642354114950106	-280288116279872	298086849145915	-94029011035864	5.3079e-07	8.70712e-10	NA	5
ENSG00000245025		lncRNA	126300056292613	-348640672341934	264209986246357	-131955902687513	9.30234e-26	2.69318e-24	NA	8
ENSG00000245060	LINC00847	lncRNA	144752738276272	-580841862960164	854557170825487	-679699243994502	1068.26	11518.6	NA	5	long intergenic non-protein coding RNA 847 [Source:HGNC Symbol;Acc:HGNC:45050]
ENSG00000245067	IGFBP7-AS1	lncRNA	290722148923732	-931544975248359	700637147385352	-132956834893027	2.45222e-26	7.18035e-25	NA	4	IGFBP7 antisense RNA 1 [Source:HGNC Symbol;Acc:HGNC:40296]
ENSG00000245112	SMARCA5-AS1	lncRNA	34250323620762	-728533132310117	564680463508634	-129016882890438	4.40343e-24	1.21474e-22	NA	4	SMARCA5 antisense RNA 1 [Source:HGNC Symbol;Acc:HGNC:39982]
ENSG00000245146	MALINC1	lncRNA	294253967824902	101525547904793	351726333823094	288649265470855	389561840238473	137916680110837	NA	5	mitosis associated long intergenic non-coding RNA 1 [Source:HGNC Symbol;Acc:HGNC:49009]
ENSG00000245148	ARAP1-AS2	lncRNA	141839988684502	-441900524569253	305969249877526	-144426449633791	2.78929e-33	9.53397e-32	NA	11	ARAP1 antisense RNA 2 [Source:HGNC Symbol;Acc:HGNC:39994]
ENSG00000245156		lncRNA	70045093005922	-609306693888922	209567773027655	-290744461844578	7.55558e-172	5.40182e-169	NA	11
ENSG00000245213		lncRNA	563379834275074	-731025465880313	262164829501164	-278841928290411	529659444472487	180561255388515	NA	4
ENSG00000245261		lncRNA	922296719851856	-109733074473941	696259119880122	-157603787642787	5.82826e-42	2.44711e-40	NA	6
ENSG00000245275	SAP30L-AS1	lncRNA	416902537171416	827759609267595	291506530160792	283959199408333	451712683249447	156792731510105	NA	5	SAP30L antisense RNA 1 (head to head) [Source:HGNC Symbol;Acc:HGNC:26760]
ENSG00000245293		lncRNA	71221933631574	-695884649408973	805340183052523	-864087827793871	0.000557825	0.00816684	NA	4
ENSG00000245322		lncRNA	368025460312841	-842235936313764	320200347448218	-26303404822194	1.75322e-138	5.86029e-136	NA	4
ENSG00000245385		lncRNA	772811832904925	-106415872705968	669798532272905	-158877434898005	7.70517e-43	3.31631e-41	NA	11
ENSG00000245482		lncRNA	835625476692471	-740472051651752	783204475504846	-945438994298968	3.24911e-07	5.39868e-06	NA	12
ENSG00000245498		lncRNA	2916096064989	111609296764262	441331219871226	252892366864115	114412906933398	350775389952566	NA	11
ENSG00000245534	RORA-AS1	lncRNA	40258810540326	-107272324337391	304584979800297	-352191773894185	428437065652313	191343279468319	NA	15	RORA antisense RNA 1 [Source:HGNC Symbol;Acc:HGNC:51410]
ENSG00000245648		lncRNA	262053111926827	-223623106806836	411487110569417	-543451060951547	5.4947e+06	4.36442e+07	NA	12
ENSG00000245748		lncRNA	767155553764851	-816109082295001	290198405468622	-28122452326267	5.2071e-160	3.19096e-157	NA	4
ENSG00000245768		lncRNA	250863541598203	-809347210050576	707621496465436	-114375724040784	2.71373e-16	6.05775e-16	NA	16
ENSG00000245864	MEF2C-AS2	lncRNA	371620267751802	-785502334439836	641898532421195	-1223717292945	1.96768e-20	4.93126e-19	NA	5	MEF2C antisense RNA 2 [Source:HGNC Symbol;Acc:HGNC:53115]
ENSG00000245888	NSMCE1-DT	lncRNA	244404498328325	-946559094161901	351190729692511	-269528496663528	703284553027876	230352988366397	NA	16
ENSG00000245904		lncRNA	443123781520757	-223495430976429	287851729256018	-776425528358212	0.821263	1.04954	NA	12
ENSG00000245910	SNHG6	lncRNA	148875354301372	-444780968275767	177710374578264	-250284188152384	123200571507759	373183042187444	NA	8	small nucleolar RNA host gene 6 [Source:HGNC Symbol;Acc:HGNC:32965]
ENSG00000245970		lncRNA	560581473515667	-755907312805217	294867699101931	-256354736414826	6.13985e-131	1.81641e-128	NA	8
ENSG00000246174	KCTD21-AS1	lncRNA	1161498824353	-172148392507431	224307397297071	-767466408071416	1.65853	0.209765	NA	11	KCTD21 antisense RNA 1 [Source:HGNC Symbol;Acc:HGNC:48674]
ENSG00000246214		lncRNA	344731800077398	-103374954296226	298731694798396	-3460461547811	539250242293113	235560467347932	NA	5
ENSG00000246250		lncRNA	185517169136488	-343381923814237	507571939867551	-676518729352614	1331.37	14289.7	NA	11
ENSG00000246273	SBF2-AS1	lncRNA	11052102166523	-19196619469825	235071384456425	-816629361936798	0.0318009	0.434938	NA	11	SBF2 antisense RNA 1 [Source:HGNC Symbol;Acc:HGNC:27438]
ENSG00000246283		lncRNA	788637204539173	-107681450109539	694868506833805	-154966657792844	3.65367e-40	1.46249e-38	NA	15
ENSG00000246323		lncRNA	932214558372102	-242151834216525	613376167593484	-394785201985565	7.88555e+08	409934025184159	NA	5
ENSG00000246363	LINC02458	lncRNA	405755271056924	-239972321716694	628024655340301	-382106529856958	132876461239974	65882765544104	NA	12	long intergenic non-protein coding RNA 2458 [Source:HGNC Symbol;Acc:HGNC:53394]
ENSG00000246366	LACTB2-AS1	lncRNA	555800647705772	-163899032239395	31020023330128	-528365277147322	1.26633e+07	9.6686e+07	NA	8	LACTB2 antisense RNA 1 [Source:HGNC Symbol;Acc:HGNC:27841]
ENSG00000246451		lncRNA	169449730709924	710334788363711	295886680197445	240069876714189	163638009564979	473598908150616	NA	14
ENSG00000246477		lncRNA	37150915538407	-147638857714771	427761013455256	-345143323189303	55761770492411	242759886490811	NA	8
ENSG00000246548	LINC02288	lncRNA	272688169005665	-100186345896108	330039769598529	-303558404546148	240070304746424	897708775761071	NA	14	long intergenic non-protein coding RNA 2288 [Source:HGNC Symbol;Acc:HGNC:27505]
ENSG00000246582		lncRNA	163764137441074	-138444935088345	187363474973602	-738911012980789	14.7815	178.278	NA	8
ENSG00000246731		lncRNA	646048459582877	-947313325058994	334954051145464	-282818888686196	468121770685099	161877174981769	NA	17
ENSG00000246790		lncRNA	560712463137264	961486309073397	329890910346961	291455835525192	356192209880068	127683497185142	NA	11
ENSG00000246851		lncRNA	193404223083363	-455548437393107	616219404973459	-739263375538665	14.3949	173.778	NA	9
ENSG00000246859	STARD4-AS1	lncRNA	335940394853122	-160188367175579	3083654832993	-519475673676809	2.04988e+07	1.53238e+08	NA	5	STARD4 antisense RNA 1 [Source:HGNC Symbol;Acc:HGNC:44117]
ENSG00000246889		lncRNA	779851784368568	-327521837824807	30095490963598	-108827544372332	1.39289e-13	2.82286e-13	NA	11
ENSG00000247033		lncRNA	165578689192563	-836258358745583	71224699288625	-117411286688175	7.84327e-18	1.83185e-16	NA	16
ENSG00000247049		lncRNA	493251816172489	-100564421632024	686510861315396	-146486279094458	1.37464e-34	4.84663e-33	NA	5
ENSG00000247092	SNHG10	lncRNA	162174677130306	-102466688573869	221620739622429	-462351532390154	3.77291e+08	2.42283e+09	NA	14	small nucleolar RNA host gene 10 [Source:HGNC Symbol;Acc:HGNC:27510]
ENSG00000247095	MIR210HG	lncRNA	27266255574302	-804620949662942	303410950996776	-265191795820017	800359866917858	257624590479388	NA	11	MIR210 host gene [Source:HGNC Symbol;Acc:HGNC:39524]
ENSG00000247121		lncRNA	10645887423117	-78383687611239	152833385313125	-512870191618451	2.91747e+07	2.13931e+08	NA	5
ENSG00000247137		lncRNA	186880996638217	-243707382510001	186143931847974	-130924161798108	3.63847e-25	1.03135e-23	NA	11
ENSG00000247228		lncRNA	486069163141323	-132784323866079	67592821125859	-196447376591713	6.41272e-72	6.09043e-70	NA	16
ENSG00000247240	UBL7-AS1	lncRNA	126491802843271	-55756697474533	216888771003361	-257075076854343	101478328137229	315898549781809	NA	15	UBL7 antisense RNA 1 (head to head) [Source:HGNC Symbol;Acc:HGNC:48614]
ENSG00000247271	ZBED5-AS1	lncRNA	431606324079231	-348970615580022	118382562598463	-29478210972986	320022208498241	116288742091313	NA	11	ZBED5 antisense RNA 1 [Source:HGNC Symbol;Acc:HGNC:48646]
ENSG00000247324		lncRNA	782932374618905	-180150553163434	625704333028832	-28791642258794	39873064036096	140659665866371	NA	16
ENSG00000247363		lncRNA	585772030339514	-119905795229166	210435093222066	-569799425529431	1.21225e+06	1.03109e+07	NA	12
ENSG00000247373		lncRNA	227730489138373	-128078976929647	271498362780319	-471748616153833	2.38777e+08	1.56896e+09	NA	12
ENSG00000247416		lncRNA	230002592021096	-209902815656738	755945541920636	-277669228822272	549151413591423	186612874082599	NA	11
ENSG00000247473	CARS-AS1	lncRNA	648733404254286	-664532233695339	387136086933787	-171653394277603	4.82653e-52	2.68305e-50	NA	11	CARS antisense RNA 1 [Source:HGNC Symbol;Acc:HGNC:40125]
ENSG00000247498	GPRC5D-AS1	lncRNA	166957637773169	-11669188351982	450039024657047	-259292810459594	951626617356149	298949906963415	NA	12	GPRC5D and HEBP1 antisense RNA 1 [Source:HGNC Symbol;Acc:HGNC:53599]
ENSG00000247556	OIP5-AS1	lncRNA	608304031045901	596168570177559	111314932785239	535569267537317	8.52293e+06	6.63932e+06	NA	15	OIP5 antisense RNA 1 [Source:HGNC Symbol;Acc:HGNC:43563]
ENSG00000247728		lncRNA	983747060082888	-144084536675307	534076906598236	-269782375712596	697943805727065	228836658239531	NA	15
ENSG00000247774	PCED1B-AS1	lncRNA	486586273380227	-375451441888758	14238795191333	-263682029865344	836871518774434	267869657383614	NA	12	PCED1B antisense RNA 1 [Source:HGNC Symbol;Acc:HGNC:44166]
ENSG00000247853		lncRNA	334462177663957	-459092652167627	195348394974799	-235012246825398	3.96281e-108	8.15959e-107	NA	12
ENSG00000247903		lncRNA	297483654512663	526038353132579	172529088567283	304898355112699	229617053508934	863134763139029	NA	12
ENSG00000247925		lncRNA	216466015113949	-538976133265939	42577156830474	-126588098733773	1.00004e-22	2.64532e-21	NA	6
ENSG00000247934		lncRNA	253511629487708	26048711269295	428596598780309	607767568464703	121937	1.133e+06	NA	12
ENSG00000248015		lncRNA	250787716611781	-703085031182319	25822678355133	-272274247277127	3.07616e-149	1.41382e-146	NA	19
ENSG00000248019	FAM13A-AS1	lncRNA	103234419798636	-144489190532913	237945338457668	-607236903523615	126037	1.16941e+06	NA	4	FAM13A antisense RNA 1 [Source:HGNC Symbol;Acc:HGNC:19370]
ENSG00000248049	UBA6-AS1	lncRNA	476359936018629	-810482092503029	174743155641114	-463813354823231	3.5157e+08	2.26614e+09	NA	4	UBA6 antisense RNA 1 (head to head) [Source:HGNC Symbol;Acc:HGNC:49083]
ENSG00000248092	NNT-AS1	lncRNA	414654099751582	649904104750062	202300413281849	321256933788169	131553389347546	526663732310957	NA	5	NNT antisense RNA 1 [Source:HGNC Symbol;Acc:HGNC:49005]
ENSG00000248223		lncRNA	489522228390902	-657765416074844	850323925720997	-77354687570048	1.03023	13.1463	NA	5
ENSG00000248254		lncRNA	101696291553864	-322541992002375	482140348948889	-668979463563974	2234.84	23641.7	NA	4
ENSG00000248256	OCIAD1-AS1	lncRNA	188663153772005	-175636858938396	418343401024365	-41983896126562	2.6882e+09	151663414684269	NA	4	OCIAD1 antisense RNA 1 [Source:HGNC Symbol;Acc:HGNC:40751]
ENSG00000248275	TRIM52-AS1	lncRNA	378680790609853	-502323044827066	189996344954585	-26438563591691	81967432302102	262920958697844	NA	5	TRIM52 antisense RNA 1 (head to head) [Source:HGNC Symbol;Acc:HGNC:49006]
ENSG00000248323	LUCAT1	lncRNA	247035236713106	666373348961352	278364892417342	239388431197094	166710061369835	481407333056975	NA	5	lung cancer associated transcript 1 (non-protein coding) [Source:HGNC Symbol;Acc:HGNC:48498]
ENSG00000248356		lncRNA	127157736405069	-359979717878109	4629352103955	-777602804441181	0.748371	9.61636	NA	4
ENSG00000248367		lncRNA	725096365859084	-916582680229377	284363100290385	-322328276521596	126730383365457	509733803259907	NA	5
ENSG00000248489	LINC02062	lncRNA	483653523560749	-895316947685934	291959104554314	-306658341431985	216520385936929	819770769821223	NA	5	long intergenic non-protein coding RNA 2062 [Source:HGNC Symbol;Acc:HGNC:52907]
ENSG00000248492	ZFAT-AS1	lncRNA	235595888231668	-893740324496173	711362880415873	-125637751013052	3.34008e-22	8.73648e-21	NA	8	ZFAT antisense RNA 1 [Source:HGNC Symbol;Acc:HGNC:33992]
ENSG00000248571		lncRNA	341357059214585	251982748305512	676190272967184	372650655265698	194152027089277	931249510477789	NA	4
ENSG00000248636		lncRNA	163125622335145	-506287570739304	591866642970148	-855408184854979	0.00118811	0.0171988	NA	12
ENSG00000248664		lncRNA	105823771896186	-708328134168214	337043509334458	-210159256757952	4.69008e-85	5.97591e-82	NA	5
ENSG00000248668	OXCT1-AS1	lncRNA	183812966937238	-413588123531173	542683727457326	-762116316752275	2.514	31.5328	NA	5	OXCT1 antisense RNA 1 [Source:HGNC Symbol;Acc:HGNC:40423]
ENSG00000248671		lncRNA	134955352742352	-110762366096279	374792058593775	-295530184155611	312363284163121	113972302350303	NA	11	asparagine-linked glycosylation 1-like 9, pseudogene [Source:HGNC Symbol;Acc:HGNC:44378]
ENSG00000248703	LINC02415	lncRNA	931303028027583	-456281929596785	190757803776994	-239194371376913	16759412346309	483624683026363	NA	12	long intergenic non-protein coding RNA 2415 [Source:HGNC Symbol;Acc:HGNC:53344]
ENSG00000248724	NPHP3-AS1	lncRNA	443357389803038	-446624130597638	792396427307131	-5636372340994	1.7367e+06	1.45552e+07	NA	3	NPHP3 antisense RNA 1 [Source:HGNC Symbol;Acc:HGNC:24129]
ENSG00000248734		lncRNA	113830869654972	-219168241799614	374080833807692	-585884712586704	466092	4.10972e+06	NA	5
ENSG00000248774		lncRNA	693016016235937	-369197239685104	322296395654228	-114552084560447	2.2143e-16	4.95149e-15	NA	4
ENSG00000248839		lncRNA	109546859679111	-394348983997	161746665036606	-243806562507952	147660930748903	435237864820805	NA	3
ENSG00000248858		lncRNA	628860019874139	36903425995597	114979157840779	320957525595205	132931243481319	531353369268858	NA	8
ENSG00000248881		lncRNA	334762336618894	-939767195362564	711025400079508	-132170692531867	6.99362e-26	2.02705e-24	NA	5
ENSG00000248936		lncRNA	112124003432539	-161707812042447	427500683772059	-378263282799025	155178236468124	757870483912062	NA	4
ENSG00000248968		lncRNA	520141705082795	-384905249260517	637383811934128	-603883001189708	155236	1.42542e+06	NA	5
ENSG00000248980		lncRNA	366088546348119	-678390462136057	541554833712942	-125267178853332	5.33241e-22	1.38352e-20	NA	4
ENSG00000249035	CLMAT3	lncRNA	434164128652041	-897698349729445	758191729415911	-118399913227886	2.42478e-18	5.77327e-17	NA	5	colorectal liver metastasis associated transcript 3 [Source:HGNC Symbol;Acc:HGNC:52287]
ENSG00000249096	LINC02362	lncRNA	700862440096984	184570806336896	638860575795958	288906239216496	386392399728798	136964158989393	NA	4	long intergenic non-protein coding RNA 2362 [Source:HGNC Symbol;Acc:HGNC:53284]
ENSG00000249173	LINC01093	lncRNA	158056345184291	276040089244213	901826460484012	306090030997829	220672554083767	833407218930006	NA	4	long intergenic non-protein coding RNA 1093 [Source:HGNC Symbol;Acc:HGNC:49218]
ENSG00000249180		lncRNA	120853497433781	-869385621531963	468284819762714	-185653171924832	6.13239e-64	4.43358e-61	NA	5
ENSG00000249207		lncRNA	391530594941582	-369832665408753	312538986808748	-11833169013089	2.63021e-19	6.23929e-17	NA	4
ENSG00000249249		lncRNA	610725600707683	-299746512160024	25728895593006	-116501896117727	2.28949e-17	5.2527e-16	NA	5
ENSG00000249252		lncRNA	642615792911567	-156349369937532	520327237209347	-300482770758023	265731327683838	98479379581377	NA	4
ENSG00000249310	APOBEC3B-AS1	lncRNA	92644891677952	-556528778401091	76946690505621	-723265386391682	47.3646	553.368	NA	22	APOBEC3B antisense RNA 1 [Source:HGNC Symbol;Acc:HGNC:43836]
ENSG00000249379		lncRNA	104320221060751	-363628099802239	487565428168565	-745803698937658	8.7821	107.278	NA	6
ENSG00000249474		lncRNA	242227925028043	-898292305960097	710344200743604	-126458737189625	1.17906e-22	3.11568e-21	NA	3
ENSG00000249532	MIR302CHG	lncRNA	876974974659447	-700844360916101	869464626497577	-8060642601865	0.0758944	1.02378	NA	4
ENSG00000249592		lncRNA	1923767114803	-197363914373391	268743599865125	-734394845021209	20.7383	247.916	NA	4
ENSG00000249593		lncRNA	403173714336528	-608913059523841	39270055234728	-155057856650366	3.17015e-40	1.27092e-38	NA	5
ENSG00000249602		lncRNA	148049784676535	-114231848915278	3446449464412	-331447915005966	91814026869498	380532918448815	NA	1
ENSG00000249673	NOP14-AS1	lncRNA	580606564038189	-155096137547976	138829241238837	-111717197446288	5.60844e-15	1.19693e-13	NA	4	NOP14 antisense RNA 1 [Source:HGNC Symbol;Acc:HGNC:20205]
ENSG00000249700	SRD5A3-AS1	lncRNA	453981667653123	-305381090952826	292300755414289	-104474957828965	1.50445e-11	2.88322e-10	NA	4	SRD5A3 antisense RNA 1 [Source:HGNC Symbol;Acc:HGNC:44138]
ENSG00000249772		lncRNA	584576386185358	-575739505120666	823487878070508	-69914751686408	272.011	3059.88	NA	5
ENSG00000249786	EAF1-AS1	lncRNA	798020022387784	-469917582437198	33032383335597	-142259666117036	6.32247e-32	2.09161e-30	NA	3	EAF1 antisense RNA 1 [Source:HGNC Symbol;Acc:HGNC:42328]
ENSG00000249835	VCAN-AS1	lncRNA	2708323501053	-73619858177361	465736987653098	-158071744630676	2.77643e-42	1.18115e-40	NA	5	VCAN antisense RNA 1 [Source:HGNC Symbol;Acc:HGNC:40163]
ENSG00000249849		lncRNA	677184753820491	-249353951474921	804012506404871	-310136906439308	192628041277491	737949765552204	NA	5
ENSG00000249859	PVT1	lncRNA	489200129534182	-537005683238802	196699827936023	-273007703602804	633195272547517	210394783434392	NA	8	Pvt1 oncogene (non-protein coding) [Source:HGNC Symbol;Acc:HGNC:9709]
ENSG00000249868		lncRNA	892562621628026	-747740931655518	800126504085171	-93452838749599	9.16433e-07	1.49286e-05	NA	8
ENSG00000249898	MCPH1-AS1	lncRNA	385176007763392	-110816696725302	252585611220848	-438729253775308	1.1477e+09	6.84262e+09	NA	8	MCPH1 antisense RNA 1 [Source:HGNC Symbol;Acc:HGNC:51655]
ENSG00000249971		lncRNA	152581811858505	-115268635193001	68038175776166	-169417586344782	2.21406e-50	1.17496e-48	NA	5
ENSG00000250091	DNAH10OS	lncRNA	397867059283713	-584039881164078	226794747673954	-257519138848713	100184633394398	312689065547845	NA	12	dynein axonemal heavy chain 10 opposite strand [Source:HGNC Symbol;Acc:HGNC:37121]
ENSG00000250174	MYLK-AS2	lncRNA	167431540434832	-521933333406359	141975880894802	-367621126994864	236723500087764	111263503383106	NA	3	MYLK antisense RNA 2 [Source:HGNC Symbol;Acc:HGNC:40387]
ENSG00000250186		lncRNA	323272184999539	-127006583232176	659143124099069	-192684378534285	9.88757e-69	8.53981e-67	NA	17
ENSG00000250220		lncRNA	935594255074583	150574022292519	577209417894665	260865498074734	90898839813264	287621318831902	NA	4
ENSG00000250222		lncRNA	149235358671338	-197957055769844	391104549838851	-506148690551949	4.15999e+07	2.98828e+08	NA	5
ENSG00000250379		lncRNA	579152919619595	-102476317950396	697781899204624	-146860097785863	7.92448e-35	2.81713e-33	NA	15
ENSG00000250432	FAM242C	lncRNA	288155943393039	-24840846482624	101362199744945	-245070120272945	142578253417024	422433600740587	NA	12
ENSG00000250602		lncRNA	196326394801726	-276385807809672	395537724660775	-698759664572345	27.9635	3142.9	NA	5
ENSG00000250604		lncRNA	307528306958993	-586090486519949	123709858381968	-473762151364147	2.16241e+08	1.42928e+09	NA	4
ENSG00000250615		lncRNA	23294158055997	-879392201614585	70437063929048	-124847935527297	9.03775e-22	2.32381e-20	NA	5
ENSG00000250635	CXXC5-AS1	lncRNA	12413098212515	-24933582555436	434182837461929	-57426458174138	93208.6	8.00201e+06	NA	5	CXXC5 antisense RNA 1 [Source:HGNC Symbol;Acc:HGNC:53009]
ENSG00000250714		lncRNA	50972873328464	-100827462063248	70069225400804	-143896926912641	6.00622e-33	2.03673e-31	NA	8
ENSG00000250734		lncRNA	201262670622425	-341913745973684	111063312816321	-307854805789154	208011976595186	790814217667192	NA	1
ENSG00000250751		lncRNA	974124038255296	-576582795472286	279708399082402	-206137104700394	2.06759e-80	2.47514e-78	NA	17
ENSG00000250790		lncRNA	291013597859073	285713755444475	447949874643333	637825282732731	17912	177110	NA	12
ENSG00000250902	SMAD1-AS1	lncRNA	276212221254857	-563659529323564	116261125553718	-48482201306672	1.24574e+08	8.50024e+08	NA	4	SMAD1 antisense RNA 1 [Source:HGNC Symbol;Acc:HGNC:49379]
ENSG00000250906		lncRNA	404671248395186	-598493623535453	910633223056406	-657227968826678	4955.07	51238.9	NA	4
ENSG00000250909		lncRNA	54432890744789	-312851789125474	228400758090708	-136974934645894	1.0509e-28	3.22769e-27	NA	5
ENSG00000250910		lncRNA	331512880121025	-337954851428865	87982339144849	-384116692865457	122450804487019	611138027125634	NA	4
ENSG00000251002		lncRNA	713731804272245	-479664737691048	30677332899335	-156358031275087	4.15207e-41	1.70712e-39	NA	14
ENSG00000251015	SLC25A30-AS1	lncRNA	548265071299429	-382201894291944	635293853131011	-601614343359821	178621	1.63316e+06	NA	13	SLC25A30 antisense RNA 1 [Source:HGNC Symbol;Acc:HGNC:42795]
ENSG00000251018	HMMR-AS1	lncRNA	2708642379907	-552929989791479	122373670734386	-451837381744985	6.23164e+08	3.86482e+09	NA	5	HMMR antisense RNA 1 [Source:HGNC Symbol;Acc:HGNC:49149]
ENSG00000251034		lncRNA	283890674083187	-509957137893828	167526704038342	-304403492458798	233428040034708	875669857806925	NA	8
ENSG00000251095		lncRNA	110118793000924	-110638910876507	740769445036003	-149356741990256	1.93111e-36	7.09029e-35	NA	4
ENSG00000251131		lncRNA	182067196513113	-11240316419508	345615322649043	-32522621778902	114490362124701	464714231251467	NA	5
ENSG00000251136		lncRNA	930940815284083	693054647335478	231555071374382	299304456266879	276209415670367	10201238298931	NA	8
ENSG00000251143		lncRNA	685075010153439	-5612486279426	276734744954008	-202811044936145	1.88843e-77	2.07711e-75	NA	11
ENSG00000251186		lncRNA	841716968955478	-621829609016792	781766902653025	-795415624409954	0.180356	2.38664	NA	4
ENSG00000251187		lncRNA	124384501454268	-385691840259541	116696755663383	-330507766104557	949500862258296	392519325293993	NA	5
ENSG00000251194		lncRNA	388641456621095	880348905060601	345321652650625	25493591215703	107921104031178	333614385725973	NA	11
ENSG00000251224	CNOT10-AS1	lncRNA	305464481750955	-90879183694718	692083728256049	-131312412045462	2.18053e-25	6.20824e-24	NA	3	CNOT10 antisense RNA 1 [Source:HGNC Symbol;Acc:HGNC:41031]
ENSG00000251230	MIR3945HG	lncRNA	102488083361776	154597631985666	559168906424188	2764775190636	569620376950546	192223538245092	NA	4	MIR3945 host gene [Source:HGNC Symbol;Acc:HGNC:52002]
ENSG00000251260	WDFY3-AS1	lncRNA	99418369491772	-464980169754943	147040372373699	-31622619165654	156548689935458	613747171600733	NA	4	WDFY3 antisense RNA 1 [Source:HGNC Symbol;Acc:HGNC:40935]
ENSG00000251279	SMIM15-AS1	lncRNA	281369597962209	-607351308232563	544090002653783	-111626992826596	6.20776e-15	1.32155e-13	NA	5	SMIM15 antisense RNA 1 [Source:HGNC Symbol;Acc:HGNC:41293]
ENSG00000251307		lncRNA	865925703596058	-453492406886514	653243940148268	-694216017960433	38.6149	430.061	NA	5
ENSG00000251393		lncRNA	64987168744342	-434324157429359	432267796122444	-10047571466701	9.41592e-10	1.70307e-08	NA	14
ENSG00000251414		lncRNA	285927710603784	135660700844802	40644151665845	333776681969237	844545918070545	353223996869618	NA	5
ENSG00000251513	LIX1-AS1	lncRNA	756043407610655	724164969140656	106398537060453	680615532081239	1002.41	10826.8	NA	5	LIX1 and RIOK2 antisense RNA 1 [Source:HGNC Symbol;Acc:HGNC:52976]
ENSG00000251556		lncRNA	106000160496765	-69723447314595	371109681628683	-187878276332218	9.49889e-65	7.19066e-63	NA	5
ENSG00000251562	MALAT1	lncRNA	166184491184867	558878910487224	191729275522289	291493778905064	355759450939191	127563900087391	NA	11	metastasis associated lung adenocarcinoma transcript 1 (non-protein coding) [Source:HGNC Symbol;Acc:HGNC:29665]
ENSG00000251580	LINC02482	lncRNA	265534540422417	-136996427618719	444402755398763	-308270878059234	205125784514597	781226315749732	NA	4	long intergenic non-protein coding RNA 2482 [Source:HGNC Symbol;Acc:HGNC:53458]
ENSG00000251675		lncRNA	285894188360737	-197559730197997	360401713081258	-548165347242547	4.21369e+06	3.39336e+07	NA	5
ENSG00000253102		lncRNA	587141146291938	-102306245410778	683734853074707	-149628536487081	1.284e-36	4.74822e-35	NA	17
ENSG00000253133		lncRNA	500057265678698	-28302466716843	542278005211098	-521918028112266	1.79717e+07	1.35131e+08	NA	8
ENSG00000253167	WASHC5-AS1	lncRNA	55693563407405	-443815769719682	340393333708753	-130383214290389	7.40698e-25	2.08123e-24	NA	8	WASHC5 antisense RNA 1 [Source:HGNC Symbol;Acc:HGNC:43440]
ENSG00000253172		lncRNA	148860912738088	-825339295581316	734409823468548	-112381298453133	2.64935e-16	5.69191e-14	NA	5
ENSG00000253174		lncRNA	174163241109117	-686999717707213	666497875065258	-103076055214722	6.51032e-12	1.22667e-09	NA	8
ENSG00000253187	HOXA10-AS	lncRNA	325303915745673	-467886746964641	86834579669428	-538825372041698	7.11456e+06	5.58616e+07	NA	7	HOXA10 antisense RNA [Source:HGNC Symbol;Acc:HGNC:40281]
ENSG00000253194		lncRNA	406566264749498	-415680811571098	88417791428166	-470132543300195	2.58478e+08	1.68893e+09	NA	6
ENSG00000253200		lncRNA	651688438551633	-482685011661564	203213949409707	-237525530635894	1.03398e-110	2.16363e-108	NA	8
ENSG00000253327	RAD21-AS1	lncRNA	217530329444237	-457796054513979	536069439947678	-853986480853416	0.00134379	0.0193979	NA	8	RAD21 antisense RNA 1 [Source:HGNC Symbol;Acc:HGNC:32158]
ENSG00000253334		lncRNA	67894676359989	-225884352455227	856237905428477	-263810269345867	833713303942474	266925152592006	NA	8
ENSG00000253352	TUG1	lncRNA	720769046904173	-327856933990063	121763566854529	-269257005571916	709036377928044	231912292478231	NA	22	taurine up-regulated 1 (non-protein coding) [Source:HGNC Symbol;Acc:HGNC:26066]
ENSG00000253356		lncRNA	104557358381231	-108499932912649	719426851614537	-150814405480076	2.14537e-37	8.08454e-36	NA	8
ENSG00000253358		lncRNA	481714887730391	-89141109025163	691387680790851	-128930716444352	4.92427e-25	1.35118e-22	NA	8
ENSG00000253364		lncRNA	252088679084375	186345916526352	594713927732917	313337064824954	172811068595427	670355882970474	NA	14
ENSG00000253389		lncRNA	919525359503843	-642053796971309	984275946109009	-652310766619305	6886.54	70447.4	NA	8
ENSG00000253392		lncRNA	158417347776024	-313492086941133	446083554537686	-702765398437589	210.035	2381.44	NA	19
ENSG00000253406		lncRNA	281364978182676	-556257671789865	114174626642259	-487199028495865	1.1048e+08	7.58273e+08	NA	5
ENSG00000253445		lncRNA	143678019064357	-437553178613566	14073660256296	-310902189370261	187707808388056	721508896698296	NA	5
ENSG00000253535		lncRNA	102948873249056	222194526220943	690031260605476	322006463918715	128161695171097	51420509903565	NA	8
ENSG00000253559	OSGEPL1-AS1	lncRNA	248056460365642	-143613477463776	348402840925168	-412205242306341	3.75512e+08	206692055884002	NA	2	OSGEPL1 antisense RNA 1 [Source:HGNC Symbol;Acc:HGNC:41009]
ENSG00000253607		lncRNA	437776027547386	-743986461168449	549610670738005	-135366087446854	9.50779e-28	2.8488e-26	NA	8
ENSG00000253616		lncRNA	958179574728209	-836541152073397	351148112348237	-238230285926695	172047412306992	494379401357302	NA	8
ENSG00000253618	GRPEL2-AS1	lncRNA	144849079371252	-321177006581933	541418859461604	-593213555400189	299020	2.68159e+06	NA	5	GRPEL2 antisense RNA 1 [Source:HGNC Symbol;Acc:HGNC:48999]
ENSG00000253629		lncRNA	192926397353143	-871789111997957	71558076718858	-121829589610562	3.83125e-20	9.55511e-19	NA	8
ENSG00000253633		lncRNA	662257940623816	211380422199094	794458979576215	266068390732835	779821273978602	25183237076112	NA	8
ENSG00000253645		lncRNA	432837346604665	-131190190491044	677879542437363	-193530239929266	1.92226e-69	1.69435e-67	NA	8
ENSG00000253647		lncRNA	402512142397417	-349645691502941	910022063429774	-384216719081694	12195271537144	609460874461295	NA	5
ENSG00000253653		lncRNA	174597668254498	-213554781574232	354616309431466	-602213648652006	172130	1.57549e+06	NA	5
ENSG00000253686	LINC01484	lncRNA	170504948861443	598704352010477	127269703431907	470421738926108	2.54842e+08	1.66771e+08	NA	5	long intergenic non-protein coding RNA 1484 [Source:HGNC Symbol;Acc:HGNC:51136]
ENSG00000253690		lncRNA	88417662509873	-566009245276057	387718813422043	-145984467526971	2.87317e-34	1.01024e-32	NA	8
ENSG00000253716	MINCR	lncRNA	142449441325282	-622457393967154	239754662241934	-259622644309223	942539255217793	296456988278083	NA	8	MYC-induced long non-coding RNA [Source:HGNC Symbol;Acc:HGNC:51653]
ENSG00000253722		lncRNA	596436329323804	-103780929906616	674355036549741	-153896574180863	1.92046e-39	7.53489e-38	NA	8
ENSG00000253744		lncRNA	844930887986157	-621529508112474	803598246968984	-773433130867025	1.03948	13.2577	NA	5
ENSG00000253806		lncRNA	140621973268956	-833351898548516	751410489112192	-110905012722559	1.39504e-14	2.94307e-13	NA	8
ENSG00000253851		lncRNA	191643319826559	-532238994286715	121372219873054	-438517969633741	1.1589e+08	6.90618e+09	NA	8
ENSG00000253854		lncRNA	435929431651674	109225727967144	324749401545776	336338504235083	769928950204775	325874548928967	NA	8
ENSG00000253865		lncRNA	245731833922632	-128755253063771	292855112683603	-439655131453608	1.09984e+08	6.5725e+09	NA	5
ENSG00000253875		lncRNA	210193468704696	-765057451953802	731915255194309	-104528146738886	1.4224e-11	2.73003e-10	NA	8
ENSG00000253961		lncRNA	185079445088221	-701285867123669	675146989112166	-103871583289718	2.83679e-11	5.4004e-10	NA	8
ENSG00000254003		lncRNA	179251311071631	-902373074541221	431629775833709	-209061822205907	4.70401e-83	5.90594e-81	NA	7
ENSG00000254019		lncRNA	397422436640952	-432928782838191	129494565030736	-3343219715325	828123035294698	347760330925354	NA	8
ENSG00000254027		lncRNA	1883163985121	-588548790623224	569377492236181	-10336706291493	4.80779e-11	9.07871e-10	NA	8
ENSG00000254099		lncRNA	278466551189366	-557695694548182	471124241566655	-1183755038148	2.49638e-18	5.93277e-17	NA	5
ENSG00000254129		lncRNA	607410003843744	-538842331477219	85797569012293	-62803915971094	33772.1	327516	NA	8
ENSG00000254162		lncRNA	139529504699004	151956556105739	585126956292673	259698437187933	940462029313817	295984491446308	NA	8
ENSG00000254208		lncRNA	966149918554283	-479291898153245	566360932857227	-846265818045167	0.00261351	0.0373703	NA	8
ENSG00000254224		lncRNA	229222117994034	-113163083618182	139205432484721	-812921461456634	0.0432081	0.587475	NA	8
ENSG00000254230		lncRNA	44480502487532	-987546809562977	695593225005138	-141971884438018	9.53623e-32	3.14268e-30	NA	8
ENSG00000254236		lncRNA	291423217075364	-908281257241982	728492595348116	-124679545549526	1.11655e-21	2.86519e-20	NA	8
ENSG00000254287		lncRNA	161749452131459	-390767818232394	537844493600155	-726544238868603	3.71819	438.123	NA	8
ENSG00000254295		lncRNA	101479742425902	-392776415138739	142771904413969	-275107638824987	59399790114075	199326179655288	NA	5
ENSG00000254307		lncRNA	42625671357028	-97581816567011	69749419317009	-139903410698668	1.78554e-30	5.6736e-29	NA	8
ENSG00000254317		lncRNA	720776406884893	-285694883887513	278449826455626	-102601925641006	1.06494e-10	1.99632e-09	NA	8
ENSG00000254340		lncRNA	147649025937108	-270073706842379	524000672666559	-515407175849632	2.5489e+07	1.88209e+07	NA	8
ENSG00000254400		lncRNA	152425657504503	-11651215332603	668265604579916	-174350067589176	4.47507e-54	2.62367e-52	NA	11
ENSG00000254418	SPON1-AS1	lncRNA	543617519810698	-271058701293648	717953065272207	-377543762127233	159726993570365	778903630260334	NA	11	SPON1 antisense RNA 1 [Source:HGNC Symbol;Acc:HGNC:53117]
ENSG00000254420		lncRNA	238704724355007	-40862523118706	431869073583768	-946178497562178	3.02731e-07	5.04642e-06	NA	11
ENSG00000254428		lncRNA	449397304384395	116359957019044	38699934753746	300672230481683	264080883231033	979523529701734	NA	11
ENSG00000254429		lncRNA	16610194790628	-117283666615068	662887156465378	-176928554839475	4.76009e-56	2.95931e-54	NA	11
ENSG00000254433		lncRNA	696839188797617	-420265267811251	383795702983747	-109502337974078	6.62763e-14	1.36466e-12	NA	11
ENSG00000254452		lncRNA	728488475276484	-138846130822339	670573199776701	-207055890197482	3.08441e-81	3.70966e-79	NA	11
ENSG00000254459		lncRNA	974024455581884	-224215998951985	544874899051856	-411499959609346	3.8718e+09	212705255629699	NA	11
ENSG00000254461		lncRNA	274281719469338	-184827209700059	318903621830662	-579570745039084	680338	5.91372e+06	NA	11
ENSG00000254473		lncRNA	770154640948871	-129142461636412	252655428474749	-511140656727738	3.19769e+07	2.33415e+08	NA	9
ENSG00000254485		lncRNA	155929441018751	-476676571634902	493441353188157	-966024773876498	4.44787e-08	7.61459e-07	NA	3
ENSG00000254501		lncRNA	429812520358751	-131316387134907	657844317435549	-199616206531681	1.18796e-74	1.19905e-72	NA	11
ENSG00000254528		lncRNA	418733913162235	-376022800156799	321386709637635	-117000108865972	1.27437e-17	2.95227e-16	NA	11
ENSG00000254531		lncRNA	949028231176425	-498566874208601	198959565655738	-250587033885708	122150404348746	370481629404668	NA	4
ENSG00000254539		lncRNA	338234934146876	-574902618602767	11768072140261	-488527442516185	1.03285e+08	7.11739e+08	NA	1
ENSG00000254545		lncRNA	266802282771156	-556301037687563	148842400154083	-373751724718007	185846345168229	894244388098685	NA	1
ENSG00000254551		lncRNA	321246262047289	-391681097930571	108952578933705	-359496857957719	324430729433975	148871422966155	NA	11
ENSG00000254559		lncRNA	259307651156406	-124001640686681	659631078368675	-187986352907064	7.74845e-65	5.88288e-63	NA	11
ENSG00000254571		lncRNA	126709711851586	-810702899550278	764004503205573	-106112319514973	2.64242e-12	5.1719e-11	NA	9
ENSG00000254578		lncRNA	61251344023707	-102926982540382	682271647337015	-150859240512365	2.00449e-37	7.57584e-36	NA	8
ENSG00000254614		lncRNA	237873664005862	-103374396208249	263537989451069	-392256146537243	8.76125e+09	450543728392435	NA	11
ENSG00000254635	WAC-AS1	lncRNA	106647046435587	410206851295219	158369391513584	259019023420338	959229074805573	301080950333486	NA	10	WAC antisense RNA 1 (head to head) [Source:HGNC Symbol;Acc:HGNC:27347]
ENSG00000254662		lncRNA	165023412749383	-946767610362539	509348358751285	-185878209695939	4.0323e-63	2.93173e-61	NA	11
ENSG00000254665		lncRNA	272281726959808	-583863983012266	101938612677593	-5727603777176	1.01859e+06	8.7127e+06	NA	11
ENSG00000254680		lncRNA	148531086689581	-115516198854258	704161802925031	-164047806021873	1.76764e-46	8.44774e-45	NA	11
ENSG00000254690		lncRNA	696003975972051	-105028695781127	684531703038909	-153431455862253	3.93648e-39	1.53279e-37	NA	8
ENSG00000254693		lncRNA	105932529200825	-718845199092473	790215557999855	-909682417430466	9.30118e-06	1.46329e-05	NA	11
ENSG00000254694		lncRNA	113336260483988	209968797793141	628441970848274	334110081014679	834469181601697	349797521108542	NA	11
ENSG00000254703	SENCR	lncRNA	834003202770117	-509517130938781	208924246695729	-243876495426989	147375505304433	434496077379781	NA	11	smooth muscle and endothelial cell enriched migration/differentiation-associated lncRNA [Source:HGNC Symbol;Acc:HGNC:44177]
ENSG00000254721		lncRNA	351292694813897	-12833534548184	65670238750449	-195423905750552	4.78861e-71	4.44943e-69	NA	11
ENSG00000254741		lncRNA	201578127576945	-153959873089152	671980309820014	-229113667229906	3.57937e-102	6.39763e-100	NA	8
ENSG00000254744		lncRNA	430110711179445	-327989955788299	795867324402057	-412116373837463	3.76963e+09	20740238241799	NA	15
ENSG00000254756		lncRNA	144403579667791	-238870105917459	43358466540814	-550919174442221	3.60485e+06	2.91973e+07	NA	11
ENSG00000254760		lncRNA	127489297388736	-420194020230932	333831720135179	-125870010213763	2.48953e-22	6.52501e-21	NA	19
ENSG00000254762		lncRNA	25281635704468	-536932133634606	9615445471455	-558405884811656	2.34969e+06	1.9371e+07	NA	11
ENSG00000254777		lncRNA	394884937643836	-107234482727764	26249683987231	-408517233121465	4.40441e+09	239309148545406	NA	8
ENSG00000254789		lncRNA	104699942187534	263722051704376	878218535194417	300292058452165	267402200210516	990415574761588	NA	11
ENSG00000254814		lncRNA	159686840526369	-938084265534255	663271440061811	-141432935126354	2.0544e-31	6.71869e-30	NA	11
ENSG00000254815		lncRNA	718434328820255	-308497199686708	293291395109783	-105184538254603	7.10296e-12	1.37766e-10	NA	11
ENSG00000254821		lncRNA	529372551374528	-9265399097318	674397325945203	-137387838605855	5.94663e-29	1.8396e-27	NA	6
ENSG00000254829		lncRNA	150716515455551	-528343655409398	197233837467507	-267876781283251	7389361375747	240469570222501	NA	11
ENSG00000254835	RNF185-AS1	lncRNA	784788607558296	-106226392404386	669907512527252	-158568743323452	1.26011e-42	5.39647e-42	NA	22	RNF185 antisense RNA 1 [Source:HGNC Symbol;Acc:HGNC:41161]
ENSG00000254844		lncRNA	130213888425648	-526649948939391	543928959597539	-968232964336128	3.58453e-08	6.16703e-07	NA	11
ENSG00000254846		lncRNA	914250339581108	-633126083273065	763805726166806	-828909841315851	0.011411	0.159358	NA	14
ENSG00000254855		lncRNA	184440023324991	-476883595226165	610399570379101	-781264631182467	0.559996	7.23553	NA	11
ENSG00000254873		lncRNA	17631483161395	-108598576573042	332786054129502	-3263315130711	1.38956e-219	1.88234e-216	NA	11
ENSG00000254898		lncRNA	422338516918262	-920093106598123	706976116797639	-130144864124383	1.01221e-24	2.82868e-23	NA	8
ENSG00000254905		lncRNA	183679558192436	-600374534627228	537017632436663	-111797918422732	5.121e-15	1.09381e-13	NA	11
ENSG00000254907		lncRNA	126752575214249	-681499538490801	349335858031803	-195084335839569	9.30911e-71	8.61863e-69	NA	11
ENSG00000254910		lncRNA	655613453222236	-600297096016174	24908505176849	-241000851618392	15952148157416	464295362745191	NA	11
ENSG00000254911	SCARNA9	lncRNA	703211287797276	-147461186393	472660538100108	-311981167257438	180966699947522	697785906104768	NA	11	small Cajal body-specific RNA 9 [Source:HGNC Symbol;Acc:HGNC:32566]
ENSG00000254913		lncRNA	328262049524346	-61585740597101	938719585937379	-656061101948812	535.877	55302.4	NA	1
ENSG00000254928		lncRNA	272382072354928	-122289937490989	661832181786584	-184774843013637	3.1346e-62	2.23486e-60	NA	11
ENSG00000254963		lncRNA	436021009580624	-965803588915385	691903148161013	-139586529051409	2.78651e-30	8.7999e-29	NA	11
ENSG00000254964		lncRNA	696489742264962	-654092318369827	40963743217116	-159675915089841	2.14926e-43	9.3918e-42	NA	11
ENSG00000254966		lncRNA	863252806139315	-271231478041868	510584936645293	-531217156197255	1.08327e+07	8.34264e+06	NA	11
ENSG00000254988		lncRNA	174184933112484	-461561833780709	116346935418992	-396711638444553	7.27475e+09	380803788640182	NA	11
ENSG00000255031		lncRNA	265956217854849	-212251482298586	229492249099901	-924874295890448	2.27148e-06	3.64712e-05	NA	11
ENSG00000255038		lncRNA	988774443955051	-559775080563583	694271668953982	-806276715002592	0.0745865	1.00666	NA	11
ENSG00000255045		lncRNA	150170544571213	-560171053188768	266127782171997	-210489505686682	2.33799e-85	2.99379e-82	NA	11
ENSG00000255050		lncRNA	264599850965614	-627651182593792	291127911290985	-21559292608205	4.33178e-89	6.19396e-87	NA	8
ENSG00000255052	FAM66D	lncRNA	779319402583693	-212232694002984	614582272173898	-345328369548108	553806245376601	241263797283394	NA	8	family with sequence similarity 66 member D [Source:HGNC Symbol;Acc:HGNC:24159]
ENSG00000255062		lncRNA	105745763857143	-235225563369593	177915635768856	-132211855553378	6.6212e-26	1.92127e-24	NA	11
ENSG00000255089		lncRNA	266604637949399	-442180805232967	114277622965812	-386935599251355	10912321222264	551140744934518	NA	11
ENSG00000255108		lncRNA	30958363803781	-126000616149796	67212497360775	-187466053334494	2.0635e-64	1.5484e-62	NA	11
ENSG00000255114		lncRNA	104932486746733	-110406566886635	682813777434041	-161693525431684	8.29657e-45	3.77274e-43	NA	11
ENSG00000255118		lncRNA	103397933448516	-681859136017355	763708675407485	-892826228081725	4.32753e-06	0.000661413	NA	11
ENSG00000255126		lncRNA	314108226928352	-932154096602141	696018773391978	-133926573856533	6.67491e-27	1.97925e-25	NA	11
ENSG00000255139		lncRNA	533487963219787	-198630846153404	24357454419403	-815482778837413	0.0349678	0.0477201	NA	11
ENSG00000255153	TOLLIP-AS1	lncRNA	339771620833326	-918085496655536	249417879806433	-368091292159183	232400369628789	109431407125974	NA	11	TOLLIP antisense RNA 1 (head to head) [Source:HGNC Symbol;Acc:HGNC:27403]
ENSG00000255164		lncRNA	35715946214623	-463809247674074	983398286493077	-471639267674623	2.40063e+08	1.57701e+09	NA	8
ENSG00000255173		lncRNA	226017982823963	-879705093114473	709762523295028	-123943581725124	2.80382e-21	7.1663e-20	NA	11
ENSG00000255201		lncRNA	390104130087717	-287235869348524	764436275305812	-3757486119214	171628884092192	831742462580464	NA	8
ENSG00000255224		lncRNA	599347108054701	-352054956532755	376441933841012	-935217160693482	8.58663e-07	1.39964e-05	NA	8
ENSG00000255234		lncRNA	117952547893066	-408356174519133	636719164257055	-641344249462974	14227	141599	NA	11
ENSG00000255252		lncRNA	214170361483997	-868738713793549	728631582897013	-119228802893703	8.99443e-19	2.17166e-17	NA	11
ENSG00000255276	RRM1-AS1	lncRNA	301228366998318	-845699544814776	695918385551096	-121522805313596	5.57874e-20	1.38329e-18	NA	11	RRM1 antisense RNA 1 [Source:HGNC Symbol;Acc:HGNC:40512]
ENSG00000255299		lncRNA	148744817177012	125476524636872	511184497263009	245462304331803	141032390477555	418672625849056	NA	11
ENSG00000255301		lncRNA	185373579575897	-52758628332137	132334934632546	-398674986908269	6.69846e+09	35350606537152	NA	11
ENSG00000255310		lncRNA	183291106416545	746918568508986	262836128137241	284176522383932	44864517013564	15598040509187	NA	8
ENSG00000255337		lncRNA	149406710496383	-95703571336444	32954377684661	-290412315632925	368283259604196	131431981914764	NA	11
ENSG00000255340		lncRNA	776992658877654	-736711534127686	818873076721854	-899665106925874	2.32708e-05	0.000360592	NA	11
ENSG00000255348		lncRNA	793479372447268	-639484842575743	776503536568764	-823544018101343	0.0178899	0.0247022	NA	11
ENSG00000255351		lncRNA	389392488356484	-633187957975352	922468150319304	-686406308723158	669.29	7327.18	NA	11
ENSG00000255363		lncRNA	628542881327919	294245059746986	94232752702847	312253490752686	179300841331741	692192148522027	NA	11
ENSG00000255390		lncRNA	731951707977852	-105074254060875	68544144394909	-153294282084114	4.86248e-39	1.88764e-37	NA	11
ENSG00000255410		lncRNA	440683425804856	-556626856531946	895214877023162	-621780167888725	50416.8	48437	NA	11
ENSG00000255422		lncRNA	972199769190973	-221040405230944	26647429797659	-829499906405092	0.0108586	0.151939	NA	11
ENSG00000255435		lncRNA	310301743949993	-569614255487036	415547065030099	-137075749878243	9.1464e-30	2.81591e-27	NA	11
ENSG00000255438		lncRNA	666534310167871	-721589702028355	531192673377756	-135843308500454	4.96045e-28	1.49499e-26	NA	20
ENSG00000255441		lncRNA	272358223189995	-577121772522569	395785586720104	-145816773497289	3.67378e-34	1.28823e-33	100129083	19
ENSG00000255443	CD44-AS1	lncRNA	383268101934394	-508649904818067	311249905015975	-163421706037777	4.94603e-46	2.34009e-44	NA	11	CD44 antisense RNA 1 [Source:HGNC Symbol;Acc:HGNC:40133]
ENSG00000255449		lncRNA	188410614403163	-236157641739101	398144976221142	-593144848845039	300274	2.69096e+06	NA	11
ENSG00000255467		lncRNA	605387305634357	-102543557222993	706696560501687	-14510266917133	1.04314e-33	3.6038e-32	NA	11
ENSG00000255468		lncRNA	58495749663225	-174488389868582	215070477341703	-811307958327335	0.0493527	0.669958	NA	11
ENSG00000255478		lncRNA	190484795850752	-230882616546958	33702880583784	-685053065339604	735.765	8020.81	NA	11
ENSG00000255479		lncRNA	155143378496862	-272743655221018	113343097874529	-24063543377202	161126281056142	467696878518436	NA	11
ENSG00000255487		lncRNA	119453991366031	-277209469519033	409641504961173	-676712359860381	1313.68	14105.7	NA	8
ENSG00000255491		lncRNA	233454416776287	323515188247656	131137065676745	24670003601051	136250220558801	406162633396158	NA	8
ENSG00000255498		lncRNA	275599265792815	-599469374755148	102519905949714	-584734612465591	499478	438457	NA	11
ENSG00000255503		lncRNA	454160860369412	-242068164356426	412899713160047	-586263823008751	455570	402108	NA	11
ENSG00000255507	UVRAG-DT	lncRNA	580814519656726	-159513138196392	601054126212809	-265388974536237	795698211110412	256348486137937	NA	11
ENSG00000255517		lncRNA	628156028412817	-163409004517224	205083407776284	-796792906306095	0.161355	2.1385	NA	11
ENSG00000255539		lncRNA	765708779262508	-741730300280719	87901553920416	-843819326507316	0.0032228	0.0459803	NA	11
ENSG00000255557		lncRNA	68136269098933	2269998939915	789318726312317	287589647153109	402881828633444	141987847533446	NA	11
ENSG00000255571	MIR9-3HG	lncRNA	60396299961367	146645624283568	322093462313792	455289043217839	5.29138e+08	3.32901e+08	NA	15	MIR9-3 host gene [Source:HGNC Symbol;Acc:HGNC:27388]
ENSG00000255680		lncRNA	972251428369467	-102977252352978	684795200526921	-150376714488859	4.15925e-37	1.56051e-35	NA	11
ENSG00000255717	SNHG1	lncRNA	280774307332	-465174772697181	14992419674026	-310273313321855	191742458186676	734931852391462	NA	11	small nucleolar RNA host gene 1 [Source:HGNC Symbol;Acc:HGNC:32688]
ENSG00000255737	AGAP2-AS1	lncRNA	270147258588638	-802508048321145	299478300917295	-267968679487991	3.51456e-144	1.37057e-141	NA	12	AGAP2 antisense RNA 1 [Source:HGNC Symbol;Acc:HGNC:48633]
ENSG00000255741		lncRNA	737767573199599	178263629236124	688594288413068	258880493544246	963096334809223	302073768770653	NA	11
ENSG00000255750		lncRNA	348737536805806	-61314240829068	955439082538945	-641738881626384	13863.2	138084	NA	12
ENSG00000255839		lncRNA	634745637126244	-712889953086964	850398010585006	-83830152965263	0.00515888	0.0733182	NA	12
ENSG00000255843		lncRNA	899869771285044	-2596801919176	490396233342803	-529531375368609	1.18812e+06	9.10658e+07	NA	11
ENSG00000255847		lncRNA	276801142915104	-831963653033516	739267456643089	-112538925602291	2.21592e-15	4.77267e-14	NA	11
ENSG00000255850	RXYLT1-AS1	lncRNA	144704882930984	-821323955014809	73789495041552	-111306352557679	8.8999e-15	1.88376e-14	NA	12	TMEM5 antisense RNA 1 [Source:HGNC Symbol;Acc:HGNC:48910]
ENSG00000255856		lncRNA	127827395135548	-504912065340191	577252265850678	-874681824931633	0.000219453	0.00327057	NA	12
ENSG00000255857	PXN-AS1	lncRNA	160232926058882	-615605193835067	194945176943232	-315783751866983	7.3154e-205	7.84515e-202	NA	12	PXN antisense RNA 1 [Source:HGNC Symbol;Acc:HGNC:44123]
ENSG00000255874	LINC00346	lncRNA	570704247411874	29842484780754	972628111368731	306823177655827	215329535959065	81562201567541	NA	13	long intergenic non-protein coding RNA 346 [Source:HGNC Symbol;Acc:HGNC:27492]
ENSG00000255882		lncRNA	563081078240052	-561383410029216	507789898823608	-110554268867846	2.06353e-14	4.31797e-13	NA	12
ENSG00000255929		lncRNA	372681953012748	-959643778122936	679410557056728	-141246521437672	2.67719e-31	8.74434e-30	NA	11
ENSG00000255949	RPS6KB2-AS1	lncRNA	185594694316132	-119359549490912	661810831616255	-180352970650867	1.02941e-59	6.77619e-57	NA	11	RPS6KB2 antisense RNA 1 [Source:HGNC Symbol;Acc:HGNC:53744]
ENSG00000255958		lncRNA	14461498554793	-830531129471274	751588587744968	-110503424747728	2.1838e-14	4.56594e-13	NA	12
ENSG00000255959		lncRNA	439702708616316	-662379533765854	42487904250623	-155898377537918	8.535e-41	3.47585e-40	NA	11
ENSG00000255992		lncRNA	210591400931264	-410608650523365	457045882706133	-898397001395534	2.61169e-05	0.000403479	NA	12
ENSG00000256007	ARAP1-AS1	lncRNA	457773973216583	-125869343408244	676711330958324	-186001530711765	3.20392e-63	2.33605e-61	NA	11	ARAP1 antisense RNA 1 [Source:HGNC Symbol;Acc:HGNC:39993]
ENSG00000256034		lncRNA	859862050723967	-108121894818527	695033727620624	-155563522346853	1.4408e-40	5.81242e-39	NA	11
ENSG00000256072		lncRNA	92950632610749	-779067230025941	469130272787712	-166066288026243	6.2403e-48	3.10064e-46	NA	12
ENSG00000256116		lncRNA	201826992617518	-704962613547305	245985238063751	-286587365606307	1.24765e-166	8.45054e-164	NA	11
ENSG00000256152		lncRNA	220492943204284	-121684447022556	674426410382586	-180426574566567	9.01049e-59	5.96174e-57	NA	12
ENSG00000256185		lncRNA	352755325482448	-31746763046773	224830309665594	-141203217190743	2.84689e-31	9.27508e-30	NA	12
ENSG00000256234		lncRNA	601722324723421	-12726712228063	500975693191656	-254038517257847	110730447505976	341012428687559	NA	12
ENSG00000256249		lncRNA	30833171288326	-726948341281943	424867292304983	-171100095123377	1.24979e-51	6.84407e-50	NA	12
ENSG00000256262	USP30-AS1	lncRNA	807548350785396	-100298290163617	316795822080814	-316602313454851	154538502396005	606697982713296	NA	12	USP30 antisense RNA 1 [Source:HGNC Symbol;Acc:HGNC:40909]
ENSG00000256271	CACNA1C-AS2	lncRNA	61876905141375	-159318216116131	242874043728314	-655970533822664	539.142	55617	NA	12	CACNA1C antisense RNA 2 [Source:HGNC Symbol;Acc:HGNC:40118]
ENSG00000256341		lncRNA	111445607640003	-464227024152231	144904431680091	-32036772013786	135684512571891	54124537344211	NA	11
ENSG00000256364		lncRNA	229724035630292	-121546636674748	661432119587805	-183762827772099	2.03441e-61	1.43065e-60	NA	12
ENSG00000256448		lncRNA	854215500166062	-248243195631358	298936399605122	-830421440678596	0.0100482	0.0140938	NA	11
ENSG00000256458		lncRNA	142750386667475	-431169999468792	121090032150341	-356073899570417	369812540007563	167870108548759	NA	2
ENSG00000256469		lncRNA	195334307023763	-290088166587152	112124936044697	-258718690792842	967630884730259	303200434760012	NA	11
ENSG00000256512		lncRNA	985970674109292	-740993671945475	787558541793449	-940874401867403	5.02101e-07	8.26283e-06	NA	12
ENSG00000256569		lncRNA	803627222149402	-107327219871485	666903587827434	-160933636931126	2.8398e-44	1.27336e-42	NA	12
ENSG00000256576	LINC02361	lncRNA	486334609294073	-840520872660679	165097956454408	-509104346723269	3.56098e+07	2.57886e+08	NA	12	long intergenic non-protein coding RNA 2361 [Source:HGNC Symbol;Acc:HGNC:53283]
ENSG00000256577		lncRNA	145069850725208	-451498003248305	145388495395801	-310545894308324	189983993692574	729060389094897	NA	12
ENSG00000256628	ZBTB11-AS1	lncRNA	847111358138618	-155156127149391	211333829224804	-734175535069423	21.081	251.546	NA	3	ZBTB11 antisense RNA 1 [Source:HGNC Symbol;Acc:HGNC:48573]
ENSG00000256661	A2ML1-AS1	lncRNA	287223897106947	-570561396522304	112299240518888	-508072355508351	3.76e+07	2.7184e+08	NA	12	A2ML1 antisense RNA 1 [Source:HGNC Symbol;Acc:HGNC:41022]
ENSG00000256690		lncRNA	184475533698054	-616910504599815	278632957835044	-221406150009375	1.28472e-94	2.07963e-92	NA	11
ENSG00000256694		lncRNA	26830527256557	-392892463960465	16463243748708	-238648270023518	17010407668974	489618463408125	NA	12
ENSG00000256712		lncRNA	175796514536006	-800269919382252	73221631942693	-109294193280011	8.33803e-14	1.70051e-12	NA	12
ENSG00000256747		lncRNA	672889965671234	-620414687481856	797000604575053	-778436909483462	0.700619	9.01177	NA	12
ENSG00000256751	PLBD1-AS1	lncRNA	158440088995243	-277271751425463	491767142508872	-563827322848152	1.71764e+06	1.44049e+07	NA	12	PLBD1 antisense RNA 1 [Source:HGNC Symbol;Acc:HGNC:51143]
ENSG00000256789		lncRNA	100663039702735	-565224312566012	723857818153218	-780849910564027	0.57873	7.4626	NA	11
ENSG00000256803		lncRNA	134463555780578	-751764762273283	838287204100745	-896786636603529	3.02314e-05	0.000465089	NA	12
ENSG00000256813		lncRNA	239302760849575	-894107601996549	719289359648994	-124304299792905	1.78671e-21	4.57575e-20	NA	11
ENSG00000256862		lncRNA	278465699517321	-74165183596926	305721402151195	-242590747900101	152701626504111	447685893947239	NA	12
ENSG00000256894		lncRNA	240810582812331	304441379737633	125901229322933	241809695882118	156019188919017	456165157832292	NA	12
ENSG00000256928		lncRNA	331695690695293	-127044897167487	676662418841114	-187752258186691	1.20435e-64	9.09018e-63	NA	11
ENSG00000256940		lncRNA	589860989378307	-512018198547818	700916376180245	-730498267622369	27.7302	328.752	NA	11
ENSG00000256944		lncRNA	728059646273807	-267551527916668	492641537093902	-543095755780069	5.60525e+06	4.44859e+07	NA	11
ENSG00000256973		lncRNA	967638639132609	270640425023872	820537849691874	329832956670435	972619045952443	400752543951045	NA	12
ENSG00000257000		lncRNA	817665847359771	-107629656844066	681665944391205	-157892084428818	3.69184e-42	1.56284e-40	NA	12
ENSG00000257086		lncRNA	865362897202168	-334099299340201	561627551609181	-594876975645045	270165	2.4313e+06	NA	11
ENSG00000257096		lncRNA	108884327332989	-773932275632956	760474931429279	-101769597346014	2.5129e-10	4.64634e-09	NA	14
ENSG00000257167	TMPO-AS1	lncRNA	175380359238743	-134118098606827	203675982940637	-658487548067545	4552.67	47210.5	NA	12	TMPO antisense RNA 1 [Source:HGNC Symbol;Acc:HGNC:44158]
ENSG00000257181		lncRNA	193572071158143	-119268046134351	66503380783463	-179341327808118	6.38521e-58	4.17113e-56	NA	12
ENSG00000257202		lncRNA	960917887803165	-478721188255198	672441170780246	-711915345248312	108.592	1244.96	NA	12
ENSG00000257222		lncRNA	262174445589799	-344916190531827	454089510642262	-759577533610013	3.05955	38.1525	NA	12
ENSG00000257225		lncRNA	577498609406601	-52648376960904	504186140441647	-104422499426077	1.58997e-11	3.04257e-10	NA	12
ENSG00000257270		lncRNA	162311735578826	-273485008262611	235499788741854	-116129619361313	3.54132e-17	8.07321e-16	NA	14
ENSG00000257275		lncRNA	146737916059378	-152028241350832	334788629393364	-454102164778735	5.59823e+08	3.50756e+09	NA	14
ENSG00000257279		lncRNA	95314175472127	-311811312512962	555499984047637	-561316510292146	198659	1.65151e+07	NA	12
ENSG00000257285		lncRNA	821638682700543	-158215969150969	234229914313833	-675472941252854	1431.02	15340.1	NA	14
ENSG00000257286		lncRNA	275770081756001	-916017468774828	696966699037712	-131429158672797	1.86884e-25	5.33262e-24	NA	12
ENSG00000257303		lncRNA	997086305366877	-431183888692338	242945884686957	-177481454048062	1.7814e-56	1.11829e-54	NA	12
ENSG00000257327		lncRNA	349807558635892	-616479898341347	103517254896717	-59553346826713	259540	2.34223e+06	NA	12
ENSG00000257337		lncRNA	48136718234848	-565365512976343	274578849136819	-205902790675122	3.35431e-80	3.99691e-78	NA	12
ENSG00000257342		lncRNA	827726985954385	-140831703988626	685249631271658	-20551883220612	7.40347e-80	8.74085e-78	NA	12
ENSG00000257354		lncRNA	135606634260588	425831713313225	373613736106912	113976460756082	4.29577e-16	9.48238e-15	NA	12
ENSG00000257359		lncRNA	307686834521635	-873589000408802	695583111480193	-125590887126315	3.54391e-22	9.26022e-21	NA	12
ENSG00000257386		lncRNA	184034454914272	-118916799240515	687503525915356	-172969002714839	4.96388e-53	2.83912e-51	NA	12
ENSG00000257410		lncRNA	135388674509064	-804963655853065	732687956557384	-10986445848452	4.4407e-14	9.18769e-13	NA	12
ENSG00000257433		lncRNA	829744599986426	-100341394353097	273417004833176	-366990320936037	242642326380209	113816806932273	NA	12
ENSG00000257452		lncRNA	197301403783932	-741918256136764	763034663527228	-972325756089703	2.39979e-08	4.16211e-07	NA	12
ENSG00000257453		lncRNA	233180132386265	-55409405428398	11288929252648	-490829592322948	9.18712e+07	6.36838e+08	NA	12
ENSG00000257495	KRT73-AS1	lncRNA	2108682910231	-220049224592282	305320879635064	-720714629327995	57.1366	664.52	NA	12	KRT73 antisense RNA 1 [Source:HGNC Symbol;Acc:HGNC:49607]
ENSG00000257497		lncRNA	120426972783732	715055871598952	282307600369184	253289628286255	113124419479345	347280094055269	NA	12
ENSG00000257530		lncRNA	494659927810764	-607446454480779	927393912572934	-655003711201315	5752.28	59220.9	NA	12
ENSG00000257545		lncRNA	13549794703007	-446417836071729	495676198512215	-900623910148731	2.13244e-05	0.00033103	NA	12
ENSG00000257548		lncRNA	461743318750823	-547146295907045	90360851918124	-605512546963163	140308	1.29668e+06	NA	12
ENSG00000257550		lncRNA	854726881998506	-81814591195057	483010580850022	-16938467693829	2.34144e-50	1.24e-48	NA	12
ENSG00000257551	HLX-AS1	lncRNA	160297714587918	-440669543662864	65366771219816	-674149166984211	1567.69	16763.2	NA	1	HLX antisense RNA 1 [Source:HGNC Symbol;Acc:HGNC:42509]
ENSG00000257553		lncRNA	317082864502106	-126847514081978	658397402579346	-192661018383485	1.0344e-68	8.90415e-67	NA	12
ENSG00000257557	PPP1R12A-AS1	lncRNA	227469944358738	-925024981829704	379740825347946	-243593767138977	148532436307685	437455984172926	NA	12	PPP1R12A antisense RNA 1 [Source:HGNC Symbol;Acc:HGNC:51903]
ENSG00000257579		lncRNA	629466664988973	-473866257035057	681293829048193	-695538748233014	351.594	3927.66	NA	12
ENSG00000257605		lncRNA	109800777613708	-296651422638783	230979901619584	-128431703606558	9.39469e-24	2.55603e-22	NA	12
ENSG00000257607		lncRNA	161621186268541	-117033660142583	670439706880219	-174562542972254	3.08526e-54	1.81712e-52	NA	7
ENSG00000257653		lncRNA	175648273415461	-512875652251297	138372721234111	-370647948292907	21016025283079	100038923383741	NA	12
ENSG00000257663		lncRNA	201148283159048	-117724603920912	670065242738122	-175691255734812	4.24668e-55	2.55974e-53	NA	12
ENSG00000257681		lncRNA	174113842786275	-144345943448614	460966642832352	-313137502882418	173989819104442	674521759920186	NA	12
ENSG00000257715		lncRNA	246908948238668	-665843679410162	415507815740173	-160248172040771	8.57427e-44	3.78532e-42	NA	12
ENSG00000257764		lncRNA	109486063547048	-172716637626302	700253651301585	-246648678382852	2.5491e-120	6.01916e-118	NA	12
ENSG00000257769		lncRNA	260051092214376	-785729681814368	70280207257705	-111799568110725	5.11149e-15	1.09269e-14	NA	16
ENSG00000257808		lncRNA	652737052782191	-841431558432498	583680783187357	-144159544509521	4.10722e-33	1.40015e-31	NA	12
ENSG00000257809		lncRNA	111397352535056	-486080723366745	63675612641788	-763370312746308	2.28105	28.6808	NA	12
ENSG00000257815		lncRNA	148192607291952	-80902303515652	248938313014063	-324989361967282	115448186100913	468085288888674	NA	12	long intergenic non-protein coding RNA 1481 [Source:HGNC Symbol;Acc:HGNC:51126]
ENSG00000257824		lncRNA	942303120226693	-108781999483375	674138661221366	-161364428033677	1.41463e-44	6.38766e-43	NA	12
ENSG00000257829		lncRNA	116408753088714	-318415198330453	123634176904379	-257546259701897	100106099743016	312570386230183	NA	12
ENSG00000257831		lncRNA	105538917954671	-375550651773428	487066797756792	-771045477751806	1.2537	15.9505	NA	14
ENSG00000257878		lncRNA	139646315600002	-302652974336568	330923544934185	-914570688515865	5.92411e-07	9.39463e-05	NA	12
ENSG00000257913	DDN-AS1	lncRNA	103701912299327	-530594375129452	214537526747089	-247320076433505	4.8422e-122	1.15397e-118	NA	12	DDN and PRKAG1 antisense RNA 1 [Source:HGNC Symbol;Acc:HGNC:53464]
ENSG00000258017		lncRNA	197283862662833	-10787035514566	317281840501497	-339982757838142	2.36242e-239	4.0536e-236	NA	12
ENSG00000258034		lncRNA	379344057902723	-544207037218792	366211812470571	-148604446576262	5.95288e-36	2.15492e-34	NA	12
ENSG00000258057	BCDIN3D-AS1	lncRNA	133874012656892	-191463519661588	202323509256506	-946323639626328	2.98556e-08	4.9833e-06	NA	12	BCDIN3D antisense RNA 1 [Source:HGNC Symbol;Acc:HGNC:44113]
ENSG00000258086		lncRNA	30871083550577	-359665256306602	411060900621191	-874968297308449	0.000213953	0.00319045	NA	12
ENSG00000258092		lncRNA	128110470594457	-104151392039529	665755167254103	-156440981853885	3.64496e-41	1.50102e-39	NA	12
ENSG00000258136		lncRNA	473989389947668	-298552573800119	344723977749814	-866062685134123	4.69177e-05	0.000690039	NA	12
ENSG00000258177		lncRNA	200754758033158	-550169366798677	515061062431551	-106816338280627	1.24069e-12	2.45826e-11	NA	12
ENSG00000258199		lncRNA	149995960497601	-224663805991949	22712468516859	-989165073911652	4.52504e-09	8.03764e-08	NA	12
ENSG00000258232		lncRNA	212729640283124	-120518296773231	662902477940551	-181803961794874	7.37987e-60	4.97233e-58	NA	12
ENSG00000258260		lncRNA	217614409517873	-535481932671546	474339575982726	-112889996910367	1.4872e-15	3.22472e-14	NA	12
ENSG00000258301	VASH1-AS1	lncRNA	256253949532126	-625393087280585	300770873990817	-207930069485278	5.00728e-82	6.13701e-80	NA	14	VASH1 antisense RNA 1 [Source:HGNC Symbol;Acc:HGNC:53215]
ENSG00000258317		lncRNA	205018666439271	-596506299293299	218342842062382	-273197093918414	2.4743e-150	1.20158e-147	NA	12
ENSG00000258325	ITFG2-AS1	lncRNA	599726771307583	-709994187902982	402430759198605	-176426421607746	1.15912e-55	7.08634e-54	NA	12	ITFG2 antisense RNA 1 [Source:HGNC Symbol;Acc:HGNC:53128]
ENSG00000258334		lncRNA	216607188826431	-354947408647743	103048608149789	-344446582074936	57218897386836	248515015346336	NA	12
ENSG00000258345		lncRNA	13634485632414	-515441289454163	767758057610901	-671359009970023	1898.93	20179.5	NA	12
ENSG00000258365		lncRNA	319131449142373	-101375829770816	342681191631171	-295831321492331	309327643110265	112960767286777	NA	12
ENSG00000258377		lncRNA	467638897049797	-132614897677146	664020286174172	-199715129851261	9.74562e-75	9.91434e-73	NA	14
ENSG00000258378		lncRNA	640313218731426	-527486053754182	343683789537118	-153480050503579	3.65247e-39	1.42435e-37	NA	14
ENSG00000258384		lncRNA	807426545299095	-584101871848856	371569077653773	-157198730189578	1.10545e-41	4.59646e-41	NA	15
ENSG00000258407		lncRNA	106841592550701	-782230656205348	455801199519011	-171616629581231	5.142e-52	2.84612e-50	NA	14
ENSG00000258424		lncRNA	660085879209201	-478816372800687	229019858724409	-209071988546142	4.60486e-83	5.8098e-81	NA	14
ENSG00000258428		lncRNA	463697214732403	-545107404771808	463365415577164	-117640934443246	5.97649e-19	1.39839e-16	NA	14
ENSG00000258430		lncRNA	597280045382293	-135792613598388	666437027213725	-203759107092409	2.73579e-78	3.08833e-76	NA	14
ENSG00000258449		lncRNA	176874474626413	-753120662262254	374513313533335	-201093161457188	6.11612e-77	6.47805e-74	NA	12
ENSG00000258451		lncRNA	127730884982098	-539577111953624	660737602048638	-816628432044201	0.0318033	0.434938	NA	14
ENSG00000258457		lncRNA	609654261426369	-518061904123123	270174064972733	-191751160192007	5.97351e-68	4.94361e-67	NA	14
ENSG00000258459		lncRNA	227361335576495	-884829662056603	711303510540534	-124395514565112	1.59396e-21	4.0862e-20	NA	14
ENSG00000258471		lncRNA	21901942855768	-731236833341256	2748124185218	-266085804009345	5.4009e-142	2.04424e-139	NA	14
ENSG00000258504		lncRNA	108884040800473	-111154403399956	788375175466809	-140991759835842	3.8423e-32	1.24708e-29	NA	14
ENSG00000258515		lncRNA	623318560629046	-111373051851781	36891389024763	-301894438772753	253657088894776	944945166301019	NA	14
ENSG00000258521		lncRNA	112856186999038	182213918842182	741169822163662	245846381481444	139532837149674	414747218219	NA	14
ENSG00000258525		lncRNA	255800365005741	-421095658132322	510536990527858	-82480930068738	0.0160942	0.222706	NA	14
ENSG00000258554		lncRNA	325799591375671	-931821371148122	707396390577751	-131725491331257	1.26261e-25	3.61884e-24	NA	12
ENSG00000258572		lncRNA	792500090744383	14510612823207	597320363453191	242928480444215	151286429624538	444308867475251	NA	14
ENSG00000258634		lncRNA	265385517322513	-742596034760139	140485525046499	-528592561058764	1.25071e+07	95549.7	NA	1
ENSG00000258646		lncRNA	673043313256389	-480810632544561	425448402069245	-1130126779666	1.29337e-15	2.81393e-14	NA	14
ENSG00000258651	SEC23A-AS1	lncRNA	776009822334954	-724306907532688	845339215927788	-856823975376248	0.000105079	0.000152453	NA	14	SEC23A antisense RNA 1 [Source:HGNC Symbol;Acc:HGNC:53213]
ENSG00000258660		lncRNA	626182266674957	-717506590209976	83829915807097	-855907563907194	0.00113776	0.0164886	NA	14
ENSG00000258666		lncRNA	228379694990045	-120853575880809	708079629537406	-170677944738734	2.57755e-51	1.39665e-49	NA	14
ENSG00000258682		lncRNA	764764926218313	136357684267108	313220508689686	435340855672387	1.34037e+09	7.90524e+09	NA	14
ENSG00000258725	PRC1-AS1	lncRNA	237815431463658	-259005853058711	428484648408572	-604469387691439	149694	1.37926e+06	NA	15	PRC1 antisense RNA 1 [Source:HGNC Symbol;Acc:HGNC:48587]
ENSG00000258727		lncRNA	109012051774181	-621454789503259	306597268859818	-202694170047353	2.39477e-77	2.6007e-75	NA	14
ENSG00000258738		lncRNA	165083282842923	-489523706773393	203380084158233	-240694023114148	160868023819063	467052588500286	NA	14
ENSG00000258745		lncRNA	190263841775446	-778916738557818	478282215348816	-162857140316151	1.24666e-45	5.81276e-45	NA	14
ENSG00000258749		lncRNA	267232228983979	-904095909950249	694304799362886	-130215996026511	9.22186e-25	2.58272e-23	NA	14
ENSG00000258757		lncRNA	163112306855915	-116384291359297	693142243143966	-167908236022954	2.84864e-50	1.46637e-47	NA	14
ENSG00000258761		lncRNA	851621366693805	-107762857109627	684558247630226	-157419558500209	7.79952e-42	3.25883e-40	NA	15
ENSG00000258777	HIF1A-AS1	lncRNA	20708799473365	-559979421985196	545277188502689	-10269628618114	9.65757e-11	1.81303e-09	NA	14	HIF1A antisense RNA 1 [Source:HGNC Symbol;Acc:HGNC:43014]
ENSG00000258800		lncRNA	567856166314595	-102419207599482	783331157511794	-130748287767349	4.58595e-26	1.29422e-23	NA	14
ENSG00000258811		lncRNA	980163385796364	-133711210200358	530329871558835	-25212837777237	11692751193423	357284894483304	NA	14
ENSG00000258813		lncRNA	226665449647088	-382189874966808	454017603946759	-841795277637794	0.0038312	0.00545697	NA	14
ENSG00000258824		lncRNA	447142155628639	-140793439063084	299656527393881	-469849398201226	2.62087e+08	1.71121e+09	NA	14
ENSG00000258843		lncRNA	111578885052409	-424915797381053	519804771154149	-817452668696347	0.029703	0.406863	NA	14
ENSG00000258867	LINC01146	lncRNA	516205697769594	115713132360175	401320553664072	288330939703213	393520715893704	13912687068231	NA	14	long intergenic non-protein coding RNA 1146 [Source:HGNC Symbol;Acc:HGNC:49467]
ENSG00000258876	TGFB3-AS1	lncRNA	432772491441499	-402075339309873	884173868825627	-454746915155857	5.42949e+08	3.40673e+09	NA	14	TGFB3 antisense RNA 1 [Source:HGNC Symbol;Acc:HGNC:53144]
ENSG00000258891		lncRNA	738432784985266	-586278848261838	363835233775943	-161138557741464	2.03903e-44	9.17494e-44	NA	14
ENSG00000258908		lncRNA	300393553821449	-126656742770877	661993558307763	-191326246579569	1.35098e-67	1.09689e-65	NA	14
ENSG00000258938		lncRNA	580213155403164	-280768188057267	110590851976309	-253880120317197	111233008386668	342290192474421	NA	14
ENSG00000258940		lncRNA	130648006860679	-184576599111743	39584743643976	-466282163582564	3.11903e+08	2.01956e+09	NA	14
ENSG00000258944		lncRNA	289353802995783	-276932722215655	32151501348038	-861336829088868	0.000709447	0.0103513	NA	14
ENSG00000258982		lncRNA	252890831321642	-270456243175019	108238472754152	-2498707125971	124647277342412	376855588422296	NA	14
ENSG00000258985		lncRNA	576871749262369	-102885025439202	685824253204909	-150016604047484	7.16054e-37	2.66326e-35	NA	14
ENSG00000259001		lncRNA	130387721845522	-824515651058891	753217941224203	-109465747685034	6.9008e-14	1.41637e-12	NA	14
ENSG00000259004	LINC02285	lncRNA	621178574850371	-766050570820086	269765039981995	-283969550269084	45156615103454	156763010457607	NA	14	long intergenic non-protein coding RNA 2285 [Source:HGNC Symbol;Acc:HGNC:53202]
ENSG00000259006		lncRNA	313319792078298	-948003386871427	702329578570726	-134979846470465	1.60713e-27	4.8042e-26	NA	16
ENSG00000259007		lncRNA	252566056815667	-12357842385138	67640940065658	-182697673526454	1.44064e-61	9.80928e-59	NA	14
ENSG00000259049		lncRNA	114147075441297	-111936496463191	66699006498273	-16782333401936	3.28664e-49	1.68845e-47	NA	14
ENSG00000259052		lncRNA	395597405975546	-963587792096743	690811903084357	-139486275177728	3.20718e-31	1.01036e-28	NA	14
ENSG00000259071		lncRNA	369117071188414	-963366405081944	678171413742909	-142053525931594	8.48744e-32	2.80064e-30	NA	14
ENSG00000259081		lncRNA	373109527053963	-372493757157143	334349858053937	-111408379033034	7.93691e-15	1.68548e-13	NA	14
ENSG00000259083		lncRNA	451021350379886	-52346857358088	435676992565397	-120150612153866	2.9615e-19	7.23867e-18	NA	14
ENSG00000259113		lncRNA	147339366343681	-469383589610296	501585772244193	-935799250266175	8.1266e-07	1.32633e-05	NA	14
ENSG00000259118		lncRNA	275109309021799	-564704891352318	267872036526024	-210811437683402	1.18485e-84	1.54019e-82	NA	14
ENSG00000259133		lncRNA	589718629741089	-102895004709306	686512984198006	-14988063893578	8.78778e-38	3.25907e-35	NA	14
ENSG00000259163		lncRNA	190861707250002	-389991934171864	124746452019774	-312627676264529	177034856331156	68405992077035	NA	14
ENSG00000259172		lncRNA	357829541096043	-355600977768615	497037554325915	-715440864927969	84.0344	968.597	NA	15
ENSG00000259185		lncRNA	760082678177205	-105004677810031	669184166155583	-156914468573391	1.73065e-41	7.17288e-40	NA	15
ENSG00000259201		lncRNA	248405888400917	-805862580752375	719091603674734	-1120667487472	3.78133e-15	8.09683e-15	NA	15
ENSG00000259209		lncRNA	537194795721073	247224961288038	981692454145167	251835450343066	117904584957996	360022328585704	NA	16
ENSG00000259211		lncRNA	113318251476952	-658841593820014	286099070255935	-230284423235153	2.4193e-103	4.54511e-101	NA	15
ENSG00000259212		lncRNA	130785895309134	157961973799489	556848018388306	283671609816769	455801216627245	158020093124354	NA	15
ENSG00000259225	LINC02345	lncRNA	105802476708984	-166269248612592	49719683006515	-334413332021456	825400616182543	346900082614407	NA	15	long intergenic non-protein coding RNA 2345 [Source:HGNC Symbol;Acc:HGNC:53267]
ENSG00000259234	ANKRD34C-AS1	lncRNA	256059138981905	-562991757798671	11813006393993	-476586348150083	1.88047e+08	1.2529e+09	NA	15	ANKRD34C antisense RNA 1 [Source:HGNC Symbol;Acc:HGNC:48618]
ENSG00000259238		lncRNA	498098405093828	-558605968887621	389079575227123	-143571136717094	9.61488e-33	3.24335e-31	NA	15
ENSG00000259248	USP3-AS1	lncRNA	614341422279931	-49842359061207	24587824397337	-202711546396944	2.31169e-77	2.52111e-75	NA	15	USP3 antisense RNA 1 [Source:HGNC Symbol;Acc:HGNC:44140]
ENSG00000259291	ZNF710-AS1	lncRNA	371310611026606	-745689359111411	165945538572153	-449357883030513	7.00361e+08	4.31035e+09	NA	15	ZNF710 antisense RNA 1 [Source:HGNC Symbol;Acc:HGNC:53141]
ENSG00000259307	PLCB2-AS1	lncRNA	213939329518567	-186646934013623	388151188281516	-480861426291068	1.5198e+08	1.02534e+09	NA	15	PLCB2 antisense RNA 1 [Source:HGNC Symbol;Acc:HGNC:43662]
ENSG00000259314		lncRNA	381609384492033	-323064267181437	29873115198871	-108145489692232	2.93734e-13	5.89713e-12	NA	15
ENSG00000259321		lncRNA	830087440133186	-243723885991028	263075823000384	-926439697921891	1.96183e-06	3.15584e-05	NA	14
ENSG00000259322		lncRNA	872558698222519	-702774457877899	372841967993094	-188491242458766	2.98747e-65	2.30214e-64	NA	15
ENSG00000259326		lncRNA	685053625678097	-2016801588442	37097871171999	-543643482692414	5.43572e+06	4.31938e+07	NA	15
ENSG00000259327		lncRNA	891676222356187	-10943855196662	674587772092445	-162230263420224	3.46683e-45	1.59909e-43	NA	15
ENSG00000259351		lncRNA	167749000837473	-260653939449128	537919778137359	-48455912952613	1.26235e+08	8.60673e+08	NA	15
ENSG00000259352		lncRNA	339179616439652	-951441723047967	707793083372724	-134423710177306	3.41322e-27	1.01678e-26	NA	15
ENSG00000259353		lncRNA	320592113007877	-429688425479731	958928851506078	-448092081915013	7.43217e+08	4.55342e+09	NA	15
ENSG00000259357		lncRNA	81558959540681	-139848711339135	657525821934185	-212689306904716	2.20244e-86	3.01523e-84	NA	1
ENSG00000259366		lncRNA	766226204773877	120296010913222	278437195977919	432040017105911	1.55747e+09	9.0898e+09	NA	8
ENSG00000259370		lncRNA	196960150736384	-35119734028211	115408973202711	-304306788749645	234179496612454	878189037202048	NA	15
ENSG00000259375		lncRNA	998711646780522	-738947489529554	784376304859359	-942082881585834	4.47541e-07	7.37913e-06	NA	15
ENSG00000259407		lncRNA	240128604174598	-560240204994691	332757329585412	-16836299464619	1.32253e-49	6.86275e-48	NA	15
ENSG00000259409	BMF-AS1	lncRNA	957159086219046	-108406475327505	679247700001033	-159597854107331	2.43567e-44	1.06073e-41	NA	15	BMF antisense RNA 1 [Source:HGNC Symbol;Acc:HGNC:53612]
ENSG00000259436		lncRNA	24587037564003	-677823492922172	188214456543824	-360133597264006	316586137721688	145661315922074	NA	19
ENSG00000259468		lncRNA	113001154699689	-607111887180694	701701586634174	-86519953602044	0.000506067	0.00743445	NA	15
ENSG00000259469		lncRNA	103956717098588	-348318996128355	140964402050341	-247097133079006	134746620749615	402519559523397	NA	15
ENSG00000259488		lncRNA	80547249562444	-17563154671832	394180003437139	-445561786967534	8.36519e+08	5.09232e+09	NA	15
ENSG00000259498	TPM1-AS	lncRNA	138846870614084	-754926341910905	815672613432054	-925526160225546	2.13706e-06	3.43344e-05	NA	15	TPM1 antisense RNA [Source:HGNC Symbol;Acc:HGNC:53635]
ENSG00000259514		lncRNA	121446373876627	-24624007045829	593078850909392	-415189430681468	3.29735e+09	183665028117197	NA	15
ENSG00000259515		lncRNA	113548955451511	-378558593757027	467271520150273	-810146943334537	0.0542993	0.735168	NA	14
ENSG00000259521	INO80-AS1	lncRNA	1913187127226	-655345366005845	597924246547353	-109603410430345	5.92756e-16	1.22344e-12	NA	15	INO80 antisense RNA 1 [Source:HGNC Symbol;Acc:HGNC:53138]
ENSG00000259536		lncRNA	312247613326421	-440910949419957	495794074620707	-889302579417197	5.9467e-05	0.000903519	NA	15
ENSG00000259539		lncRNA	415693891019764	-652907502355903	931028363307525	-701275630353963	233.668	2640.1	NA	15
ENSG00000259544		lncRNA	624567458518731	-725314310581849	441361717877903	-16433557356746	1.10012e-48	5.29248e-45	NA	15
ENSG00000259589		lncRNA	164936081352219	-711939444875098	734644710306964	-969093542615479	3.29497e-08	5.67643e-07	NA	15
ENSG00000259595		lncRNA	898291233896853	-725320481439231	460843805743207	-157389656191538	8.17694e-43	3.41099e-40	NA	15
ENSG00000259605		lncRNA	103489272569089	-331458435871462	597859948689044	-554408162979083	2.95501e+06	2.41448e+06	NA	19
ENSG00000259607		lncRNA	528746416224064	-101300722334914	695274093761941	-145698974323641	4.36546e-34	1.52868e-33	NA	8
ENSG00000259623		lncRNA	621363593566383	578423333549264	15971676796446	362155671518455	292835588239839	135728477761876	NA	17
ENSG00000259627		lncRNA	398004767890655	-962456529565652	689374614635612	-139612992577974	2.68494e-30	8.48956e-29	NA	15
ENSG00000259628		lncRNA	170739154613055	124182529094478	449117101844286	27650367484232	569163834546705	192155134936185	NA	7
ENSG00000259642	ST20-AS1	lncRNA	142041937704966	195624787373872	251336735963239	778337422996075	0.0706154	9.07841	NA	15	ST20 antisense RNA 1 [Source:HGNC Symbol;Acc:HGNC:27521]
ENSG00000259652		lncRNA	104258787944123	-780057433902601	759696851106058	-102680093088039	9.82102e-11	1.84237e-09	NA	15
ENSG00000259661		lncRNA	368821567485816	-128298913293494	659511023364465	-194536419784136	2.71449e-70	2.48632e-68	NA	15
ENSG00000259668		lncRNA	895180002101353	-133043598381701	328006811507964	-405612303506906	4.9894e+09	268992745383706	NA	15
ENSG00000259670		lncRNA	192135293863148	-51513351702068	128892829349915	-399660337676511	6.42578e+09	340092117888667	NA	15
ENSG00000259678		lncRNA	968731566485265	-860042636077046	524265029744457	-164047301895428	1.76911e-46	8.44774e-45	NA	15
ENSG00000259684		lncRNA	272586656579274	-916564144024228	686554462335629	-133502029963671	1.18127e-26	3.47865e-25	NA	15
ENSG00000259709		lncRNA	269002979668063	-386213457759909	594958519682042	-64914350325853	8502.26	86323.9	NA	15
ENSG00000259715		lncRNA	117596712943889	-803307356106	991137994121142	-810489922564523	0.0527893	0.715853	NA	15
ENSG00000259736	CRTC3-AS1	lncRNA	404485393868999	-401761641465897	260428531994168	-154269441366314	1.07858e-39	4.27083e-38	NA	15	CRTC3 antisense RNA 1 [Source:HGNC Symbol;Acc:HGNC:51433]
ENSG00000259755		lncRNA	130408590329761	-359029980954847	629323313278786	-570501637837465	1.16332e+06	9911.12	NA	15
ENSG00000259768		lncRNA	681548075768588	353340135512074	357706940493346	987792227415971	5.18978e-09	9.18038e-08	NA	16
ENSG00000259773		lncRNA	265010814588507	-914108590490011	741684433101533	-123247644104845	6.66379e-22	1.69145e-19	NA	15
ENSG00000259780		lncRNA	879569335630962	-746297614054647	803978717743005	-92825543460866	1.65463e-06	2.66668e-06	NA	16
ENSG00000259792		lncRNA	648096232011464	-616307845044716	333201142393909	-184965705884681	2.20037e-62	1.57314e-60	NA	15
ENSG00000259807		lncRNA	283965905714326	-301998994516158	393212542211623	-768029912824158	1.58718	20.0839	NA	16
ENSG00000259813		lncRNA	173903889063575	-117982198906977	66690760480716	-176909362041376	4.92503e-56	3.05447e-54	NA	16
ENSG00000259834		lncRNA	327540770717728	885134683949891	174658404514749	506780470375331	4.0243e+07	2.89484e+08	NA	1
ENSG00000259843		lncRNA	987241595756271	-650229582559606	826197528372606	-787014678971976	0.354225	4.61857	NA	16
ENSG00000259865		lncRNA	590882343594112	151312044017606	367182699872026	412089251673195	3.77407e+09	207602344234258	NA	1
ENSG00000259881		lncRNA	111115157898034	-172399063071866	234179423677734	-736183650827978	1.81397	217.66	NA	16
ENSG00000259884		lncRNA	278414589123527	-770374222815484	70306568095602	-109573578071389	6.12619e-14	1.26343e-12	NA	12
ENSG00000259933		lncRNA	249079725663098	-471014678591581	411104409540374	-114573005703877	2.16147e-16	4.83756e-16	NA	16
ENSG00000259939		lncRNA	122129268474148	-113304761339392	672702372934294	-168432230802401	1.1765e-49	6.12971e-48	NA	16
ENSG00000259940		lncRNA	111249123997766	-176012036087632	25254669793049	-696948475390784	318.104	3564.37	NA	16
ENSG00000259945		lncRNA	653044561054212	-104045345923304	725522734497567	-143407423332305	1.21746e-32	4.09608e-31	NA	16
ENSG00000259952		lncRNA	468646785566463	-13266100747228	668178668289366	-198541219239925	1.01522e-73	9.97313e-73	NA	16
ENSG00000259954	IL21R-AS1	lncRNA	384941790088083	-544253893575737	314665614787986	-172962620635382	5.01916e-53	2.86437e-51	NA	16	IL21R antisense RNA 1 [Source:HGNC Symbol;Acc:HGNC:27551]
ENSG00000259955		lncRNA	429015441238938	-644142812164373	999726174070441	-644319243480152	11698.6	117342	NA	16
ENSG00000259972		lncRNA	645228112371869	-208561131658217	319241860888211	-653301327958519	6445.94	66150.6	NA	16
ENSG00000259976		lncRNA	961960416441763	-109700525041125	67696773548404	-162046903110807	4.67235e-45	2.14362e-43	NA	3
ENSG00000260005		lncRNA	608799244108252	-515847411438165	177257082586754	-291016530290514	3.42109e-172	2.51577e-169	NA	17
ENSG00000260017		lncRNA	274752366405265	-708879958922493	703177996197535	-100810884691471	6.698e-10	1.21919e-08	NA	16
ENSG00000260032	NORAD	lncRNA	765247442057961	661299134304222	130174652574289	508009140970688	3.77253e+07	2.72669e+08	NA	20	non-coding RNA activated by DNA damage [Source:HGNC Symbol;Acc:HGNC:44311]
ENSG00000260037		lncRNA	48824704734134	-603036932445076	35612284631098	-16933396402164	2.55219e-50	1.34884e-48	NA	15
ENSG00000260051		lncRNA	447359984213493	-101069899557655	355734686968457	-28411595287197	449498205904899	156164821316894	NA	16
ENSG00000260070		lncRNA	549525437898096	-205298515061662	540649642102921	-379725609848052	146306614811993	719457327480145	NA	7
ENSG00000260083	MIR762HG	lncRNA	165143376972299	-450566237662393	223567585267308	-201534688995131	2.50901e-76	2.66847e-74	NA	16	MIR762 host gene [Source:HGNC Symbol;Acc:HGNC:51386]
ENSG00000260084		lncRNA	18100411815869	-298309453711612	125137856028076	-238384660869275	17132741963114	492602341492154	NA	16
ENSG00000260091		lncRNA	551080598782471	-697703038395614	891450495868338	-782660441190288	0.501223	6.48917	NA	4
ENSG00000260095		lncRNA	811372268837146	-133062838282381	441193088034827	-301597740062232	256152350754536	953228226545052	NA	16
ENSG00000260101		lncRNA	113856228386361	170183042794364	329930640923357	515814603693925	2.49407e+07	1.84461e+08	NA	2
ENSG00000260107		lncRNA	140002911304586	-115074837552914	680501170736415	-169103070650685	3.77735e-50	1.98411e-48	NA	16
ENSG00000260111		lncRNA	868593961422744	-107353258299898	674955187518896	-159052423457213	5.82774e-43	2.51247e-41	NA	16
ENSG00000260121		lncRNA	366766732135798	-238496343202966	238535797283243	-999834598912504	1.54964e-09	2.78913e-08	NA	16
ENSG00000260122		lncRNA	21049710765678	-526844720087705	123366270364551	-427057346007838	1.94971e+09	112313411760166	NA	12
ENSG00000260136		lncRNA	233488076181375	-284634300149328	306293575551232	-929285897156268	1.50199e-06	2.43133e-05	NA	16
ENSG00000260162		lncRNA	130194690020391	-501931947318512	209593152397014	-239479172662925	166298084935836	480433282083123	NA	16
ENSG00000260173		lncRNA	175795907791616	-363766021292522	127991116902567	-284211928214861	448147208717342	155849383299107	NA	15
ENSG00000260193		lncRNA	30584100568034	-620191339679267	245407671624663	-252718806862653	11497991279516	352178150127553	NA	9
ENSG00000260206		lncRNA	910006205233916	-830426923089772	47252779999533	-175741389839493	3.88747e-55	2.35981e-53	NA	15
ENSG00000260219		lncRNA	309321260240204	854850691035102	324265484584784	263626790908604	838235209454551	268206089270776	NA	16
ENSG00000260233	SSSCA1-AS1	lncRNA	115521026995721	141412072641418	252897104350866	559168413590156	2.24878e+06	1.85748e+07	NA	11	SSSCA1 antisense RNA 1 (head to head) [Source:HGNC Symbol;Acc:HGNC:27384]
ENSG00000260235		lncRNA	197672740179562	-868993349836427	730962049609046	-118883511161928	1.36066e-18	3.26078e-17	NA	15
ENSG00000260246		lncRNA	294198775206551	-953743661500038	815866923834465	-116899415044009	1.43485e-17	3.31511e-16	NA	1
ENSG00000260249		lncRNA	292217456809401	-467421160695042	202351821498003	-230994293619272	4.69153e-104	9.01123e-102	NA	16
ENSG00000260252		lncRNA	348703338526131	-33125036604076	286960593024346	-115434095863001	7.97021e-17	1.79945e-15	NA	16
ENSG00000260274		lncRNA	135723710651598	-27674852244941	190330770868383	-145403983384687	6.72005e-34	2.3373e-32	NA	15
ENSG00000260276		lncRNA	224088987297143	-243261793409748	165784896226255	-146733387025653	9.55266e-35	3.38659e-33	NA	16
ENSG00000260277		lncRNA	567775210647437	-278018669450998	351400218308596	-791173866621918	0.253819	3.33646	NA	16
ENSG00000260281	ITFG1-AS1	lncRNA	533391229125942	-559584451165219	290938355301185	-192337806607151	1.9303e-68	1.6451e-66	NA	16	ITFG1 antisense RNA 1 [Source:HGNC Symbol;Acc:HGNC:51383]
ENSG00000260293		lncRNA	118898653798135	608730855623471	109330709106568	556779390345052	2.57985e+06	2.11735e+07	NA	16
ENSG00000260304		lncRNA	344914938559573	-128636068903985	669465869157803	-192147314493883	2.78672e-68	2.34394e-66	NA	16
ENSG00000260339	HEXA-AS1	lncRNA	191712842663714	-17222518075798	27269896001155	-631557893549302	26915.2	262006	NA	15	HEXA antisense RNA 1 [Source:HGNC Symbol;Acc:HGNC:25810]
ENSG00000260349		lncRNA	456029086698007	-980388456842798	695369387790224	-140988153067583	3.86199e-31	1.25189e-29	NA	16
ENSG00000260350		lncRNA	602426901502343	-733409066924883	436684450842052	-167949434771644	2.65758e-49	1.37075e-48	NA	16
ENSG00000260367		lncRNA	395540026965851	-193393697107041	241388548116492	-801171797983186	0.113117	1.51163	NA	16
ENSG00000260381		lncRNA	30523116944684	-41238659474819	477129518839013	-8643074437139	0.000547202	0.00802044	NA	16
ENSG00000260425		lncRNA	23896697643857	-185645744063432	343154320440864	-540997833933506	6.30324e+06	4.97952e+07	NA	16
ENSG00000260439	LMF1-AS1	lncRNA	503391451388757	-375254598497422	789215514101021	-475477980086171	1.98663e+08	1.31919e+09	NA	16	LMF1 antisense RNA 1 [Source:HGNC Symbol;Acc:HGNC:50469]
ENSG00000260441		lncRNA	335881155985076	-535670175995622	39036791001019	-137221877684987	7.47746e-29	2.30485e-27	NA	16
ENSG00000260465		lncRNA	308887464039679	-125775559071629	664364768851999	-189317021263732	6.25096e-67	4.9201e-64	NA	16
ENSG00000260466		lncRNA	525039599458673	-667029260382041	83882732413117	-795192575626847	0.183634	2.42752	NA	16
ENSG00000260467		lncRNA	100737243337314	-196842433413477	331237555562926	-594263633780749	280474	2.51967e+06	NA	16
ENSG00000260482		lncRNA	178778489467054	-85286985343095	719480816929004	-118539623762493	2.05251e-18	4.89597e-17	NA	16
ENSG00000260517		lncRNA	423979258491841	-131336066198491	302278542667068	-43448689754716	1.39359e+09	8.18908e+09	NA	16
ENSG00000260534		lncRNA	389702067192646	-966871048849447	689100906128671	-140309066531529	1.00854e-30	3.22457e-29	NA	15
ENSG00000260545		lncRNA	317924819270608	-614036089557764	427314309326216	-143696589642872	8.02253e-33	2.70976e-31	NA	16
ENSG00000260552		lncRNA	118256587154299	-704114946220563	803889712287228	-875885006933618	0.000197252	0.00294483	NA	18
ENSG00000260563		lncRNA	267086918628878	-60078335861563	207791818952707	-28912753237526	383681825603863	136204677173455	NA	17
ENSG00000260570		lncRNA	148971213709137	-116049448809191	689365084253248	-168342510318608	1.3691e-49	7.09011e-48	NA	16
ENSG00000260592		lncRNA	303571483602917	-29128784901024	45849984514664	-635306319279299	21106.9	207664	NA	16
ENSG00000260616		lncRNA	181479611358849	-601494681133829	627854417221886	-958016165268547	9.68932e-09	1.64284e-06	NA	16
ENSG00000260617		lncRNA	721200382253973	-705555276289359	804986023818411	-876481398947267	0.000187085	0.00279628	NA	16
ENSG00000260618		lncRNA	160080750666041	-251622434909751	353613146514712	-711575452976781	111.302	1274.9	NA	15
ENSG00000260621		lncRNA	372369936120559	-929758810636197	686837593591546	-135368072352358	9.48214e-28	2.84442e-26	NA	16
ENSG00000260630	SNAI3-AS1	lncRNA	188576275424831	-631843294330428	153264745147974	-412256121732625	3.74683e+09	206362584461765	NA	16	SNAI3 antisense RNA 1 [Source:HGNC Symbol;Acc:HGNC:28327]
ENSG00000260650		lncRNA	333845438142439	-370450312490743	102740421193183	-360569197778726	311322237157766	143622766379609	NA	16
ENSG00000260659		lncRNA	927004737789608	-768256159718084	76272984997293	-100724543525516	7.313e-10	1.32831e-08	NA	16
ENSG00000260664		lncRNA	127377834692492	-42503709030961	165422500541346	-256940312786153	101873870187818	317053164557927	NA	16
ENSG00000260711		lncRNA	490798161489733	103936452131704	29166497078413	356355622179361	365864288821422	166253797063661	NA	14
ENSG00000260740		lncRNA	285004116700638	-48060563379293	989724290393789	-485595471847728	1.19808e+07	8.18588e+08	NA	16
ENSG00000260742		lncRNA	222581072553956	110323923385712	391565916367752	281750578316672	483982430718863	166623057809552	NA	2
ENSG00000260743		lncRNA	634841435492818	401568878165807	113214622900859	35469700633765	389688869616454	175899896986817	NA	3
ENSG00000260755		lncRNA	360931340679242	-947077615804908	682608083594068	-138743978948851	9.05503e-30	2.83871e-28	NA	16
ENSG00000260773		lncRNA	34662097772944	-140107889330387	369020806387783	-379674768753163	146606872918009	72065845973333	NA	15
ENSG00000260778		lncRNA	485341195003518	-960844709957579	259968863167616	-369599919871201	219023662355001	103759083778631	NA	16
ENSG00000260798		lncRNA	106825021039202	-450077606784015	178849560232491	-25165150319573	118521844233134	361570856530571	NA	16
ENSG00000260803		lncRNA	201100883138837	125930926506474	432084496999545	291449768230419	356261454120816	12768761786968	NA	16
ENSG00000260804	LINC01963	lncRNA	520451389557494	-58855574846551	209282592932458	-281225371025222	491956824542249	169187396446665	NA	2	long intergenic non-protein coding RNA 1963 [Source:HGNC Symbol;Acc:HGNC:25283]
ENSG00000260808		lncRNA	529284247850145	-332431382934507	324099811208915	-102570680832708	1.09996e-10	2.05896e-09	NA	11
ENSG00000260814		lncRNA	434813135449131	-654645238839259	875115361097981	-748067361105278	7.39426	90.5392	NA	15
ENSG00000260853		lncRNA	204635131596206	-206046828804185	297076284208422	-693582220314925	403.865	4494.03	NA	16
ENSG00000260874		lncRNA	103655657780971	-266902866028742	486414322208998	-548715064179509	4.08469e+06	3.2936e+07	NA	16
ENSG00000260879		lncRNA	195765571440576	-858852870873489	736378917644453	-116631920101788	1.96534e-17	4.52855e-17	NA	1
ENSG00000260886	TAT-AS1	lncRNA	39676461833931	-428112206887218	100934086904662	-424150274715017	2.22028e+09	126793012726221	NA	16	TAT antisense RNA 1 [Source:HGNC Symbol;Acc:HGNC:51369]
ENSG00000260894		lncRNA	29201050346537	-925575123844584	774834722717443	-119454523230254	6.85763e-19	1.66041e-18	NA	16
ENSG00000260898	ADPGK-AS1	lncRNA	500513190159908	-33569231942904	302772792048816	-110872683492286	1.44637e-14	3.04638e-13	NA	15	ADPGK antisense RNA 1 [Source:HGNC Symbol;Acc:HGNC:44144]
ENSG00000260905		lncRNA	471514611412001	-631671386831109	107622813624126	-586930749680293	43761.9	3.87326e+06	NA	16
ENSG00000260910	LINC00565	lncRNA	151303988014727	-856321410445764	338041617636685	-253318338857941	113031800057979	347078557610625	NA	13	long intergenic non-protein coding RNA 565 [Source:HGNC Symbol;Acc:HGNC:43709]
ENSG00000260924	LINC01311	lncRNA	654046715602587	-879342953658082	228181204186288	-385370458883275	116343959333847	584171054493668	NA	22	long intergenic non-protein coding RNA 1311 [Source:HGNC Symbol;Acc:HGNC:50503]
ENSG00000260934		lncRNA	135610061330231	-11383798527144	67468914254049	-168726570643766	7.15062e-50	3.74071e-48	NA	16
ENSG00000260942	CAPN10-DT	lncRNA	273731329583062	-461844243295646	189200739067769	-244102769138877	14645531708272	432129651619287	NA	2	CAPN10 antisense RNA 1 (head to head) [Source:HGNC Symbol;Acc:HGNC:48839]
ENSG00000260966		lncRNA	141294335685041	595343749956902	223872031847592	265930382211477	783023162765398	25270783903769	NA	11
ENSG00000260999		lncRNA	175223002835643	-846340066205563	718948248942986	-117719191534282	5.4471e-18	1.27684e-16	NA	16
ENSG00000261002		lncRNA	113713015559715	-528753835558765	204952170835687	-257988892434165	9.12526e-133	2.82971e-130	NA	15
ENSG00000261043		lncRNA	228994505634171	-414003479994808	103225320761104	-401067758319631	6.05447e+09	322229233670864	NA	15
ENSG00000261054		lncRNA	421415571421784	-346204300611124	117990585604079	-293416884778268	334442218582204	120791709400537	NA	15
ENSG00000261063		lncRNA	113731013307723	-111610833095456	68966875936727	-161832519712582	6.62035e-45	3.02118e-43	NA	16
ENSG00000261065		lncRNA	181630789895495	-523031561868736	135885547960299	-384905951898246	118572196824394	594499111691281	NA	1
ENSG00000261069		lncRNA	287673299150562	-610947780782906	10547722417364	-57922246775962	694601	6.02956e+06	NA	15
ENSG00000261071		lncRNA	100108333391204	-765672991317719	811347849017581	-94370496235965	3.83423e-08	6.35042e-06	NA	6
ENSG00000261079		lncRNA	994764195953132	-217548702238298	666851861444097	-326232428544455	110502654977684	45058893121287	NA	16
ENSG00000261093		lncRNA	813231592563871	-106332768455581	680854269141729	-15617551842573	5.52881e-41	2.26233e-39	NA	16
ENSG00000261098		lncRNA	13888805074956	639111466079178	228411268511063	279807327477901	514084486648664	17578725278814	NA	11
ENSG00000261105	LMO7-AS1	lncRNA	260549237063984	-467114161796487	457000010440811	-102213162171686	1.59165e-10	2.96424e-09	NA	13	LMO7 antisense RNA 1 [Source:HGNC Symbol;Acc:HGNC:50277]
ENSG00000261113		lncRNA	247832778981393	-891317048681505	746024161681415	-119475627528286	6.68573e-19	1.62031e-18	NA	16
ENSG00000261167		lncRNA	104884136332282	461312075448777	180127368727485	256103266653885	104361542852042	323855484678786	NA	3
ENSG00000261211		lncRNA	345672517484266	190863460312765	589640455261035	323694649187986	120816062989928	487927793697596	NA	6
ENSG00000261220		lncRNA	974685714663887	-871525566552876	254308775764676	-342703693151093	610206073238964	263913357637783	NA	8
ENSG00000261240		lncRNA	464961969026426	-639749457732923	900028683034278	-710810077270124	117.651	1347.02	NA	16
ENSG00000261243		lncRNA	83642815834097	-36210482114639	547289008164987	-661633644645078	3682.1	3839.95	NA	16
ENSG00000261270		lncRNA	244926510606749	130467205632119	433966942241805	300638580805593	264373330316906	980466970561458	NA	16
ENSG00000261286	ATP2C2-AS1	lncRNA	202436391021478	-25774385885257	516405934147977	-499110954791456	6.00334e+07	4.23442e+08	NA	16	ATP2C2 antisense RNA 1 [Source:HGNC Symbol;Acc:HGNC:53167]
ENSG00000261312		lncRNA	523546407078541	-100009610401887	673268873004653	-148543344883249	6.52123e-36	2.35735e-34	NA	16
ENSG00000261324		lncRNA	318642130758734	679780297906122	255233965775371	26633614215139	773642702206964	250182383080825	NA	12
ENSG00000261329		lncRNA	582690738577613	-467438714336279	705136715210994	-662905085287481	3378.52	35338.9	NA	16
ENSG00000261332		lncRNA	23993696165484	-950943742336009	433921157530688	-219151273412787	1.86372e-93	2.92491e-90	NA	16
ENSG00000261335		lncRNA	111179340100325	-227982204276305	417563177813963	-545982539623927	4.76603e+06	3.81431e+07	NA	17
ENSG00000261346		lncRNA	182115275236313	-751531021383322	288967424167589	-260074651510707	4.07719e-135	1.31174e-132	NA	16
ENSG00000261359	PYCARD-AS1	lncRNA	434183408227177	-878140825385398	318164688757694	-27600197520793	1.10665e-153	6.19194e-151	NA	16	PYCARD antisense RNA 1 [Source:HGNC Symbol;Acc:HGNC:45036]
ENSG00000261366	MANEA-DT	lncRNA	663997637043157	108702939970316	369546960983018	29415189799196	326606826864855	118363932833676	NA	6	MANEA antisense RNA 1 (head to head) [Source:HGNC Symbol;Acc:HGNC:43732]
ENSG00000261373	VPS9D1-AS1	lncRNA	205743482476626	-186536482672344	212802838785558	-876569521989868	0.000185628	0.00277611	NA	16	VPS9D1 antisense RNA 1 [Source:HGNC Symbol;Acc:HGNC:48915]
ENSG00000261386		lncRNA	262483019598886	-108635849447705	416998878011813	-260518325530428	918251322603359	289916002713018	NA	16
ENSG00000261393		lncRNA	173030663360597	-729190418949096	711044711225229	-102551978439246	1.12146e-10	2.09769e-09	NA	16
ENSG00000261396		lncRNA	414816345684643	-648006206075531	475311076671575	-136333074880829	2.53811e-28	7.70353e-27	NA	16
ENSG00000261416		lncRNA	418233866735425	-714676511140594	256056718294924	-279108674007699	1.96935e-157	1.17877e-154	NA	16
ENSG00000261423	TMEM202-AS1	lncRNA	401768925663841	-201400885402812	253875186971954	-793306694541446	0.213799	2.82193	NA	15	TMEM202 antisense RNA 1 [Source:HGNC Symbol;Acc:HGNC:53265]
ENSG00000261448		lncRNA	23598654074239	-230380076631343	343604511444208	-670480360292797	201.677	21387.6	NA	16
ENSG00000261460		lncRNA	62243185882403	-830105052866143	485169900432163	-171095744424114	1.25916e-51	6.88074e-50	NA	15
ENSG00000261465		lncRNA	460691293131261	-648129786083579	914805364188242	-708489271549802	139.152	1588.56	NA	16
ENSG00000261485	PAN3-AS1	lncRNA	158812214025244	-515107585870356	214326516216101	-240337777594902	162443962877705	470804702463078	NA	13	PAN3 antisense RNA 1 [Source:HGNC Symbol;Acc:HGNC:39932]
ENSG00000261505		lncRNA	10349701719623	-28512976998312	18668508978714	-152733017033244	1.1519e-38	4.44492e-37	NA	16
ENSG00000261519		lncRNA	840809223092128	-513239162666048	649361170853719	-790375503960747	0.270625	3.55193	NA	16
ENSG00000261526		lncRNA	214987907943209	-161813852302547	236327226387141	-68470254052519	754.013	8216.26	NA	19
ENSG00000261532		lncRNA	728870105192223	-105338051627933	667416853058994	-157829475155045	4.07696e-42	1.72304e-41	NA	16
ENSG00000261542		lncRNA	397386266403777	73609118673133	270209254861433	272415238741104	644667536622882	213710111509528	NA	8
ENSG00000261546		lncRNA	556788778679484	-234517181331512	285678124165466	-820914033990502	2.22778e-05	0.306623	NA	16
ENSG00000261552		lncRNA	383395576090189	-12977600621825	658947392374392	-196944411223219	2.40638e-72	2.30323e-70	NA	16
ENSG00000261584		lncRNA	427784231384326	-499457156131067	428699243036084	-11650525729737	2.28048e-17	5.24061e-17	NA	6
ENSG00000261586		lncRNA	237710067682651	-882544341922954	692803691612008	-127387361327342	3.60182e-23	9.66671e-22	NA	12
ENSG00000261592		lncRNA	411453306314047	299894827559106	110073754246167	272448986239196	644009074206487	213519329536604	NA	16
ENSG00000261596		lncRNA	177294429328742	773686828465164	298160192327192	259486963174529	946268037875483	297448055188559	NA	16
ENSG00000261602		lncRNA	523604026756544	-686549459808065	891329174874398	-770253548476981	1.33393	16.9376	NA	16
ENSG00000261604		lncRNA	998668919590244	-530956329913632	289242918378107	-183567616068494	2.91479e-62	2.03309e-59	NA	5
ENSG00000261641		lncRNA	419478591643926	-131459451104779	694396461103927	-189314690480694	6.27868e-66	4.92685e-65	NA	16
ENSG00000261644		lncRNA	265647763264066	594554512470764	21867948621334	271883990019405	655113084683046	216698375190493	NA	16
ENSG00000261654		lncRNA	131311221994225	131496845480923	462817550464596	284122426534863	449406963449094	156160880589345	NA	1
ENSG00000261655		lncRNA	476125484196736	-105298736745944	419482234753531	-251020729895302	120660305898434	366740074777266	NA	8
ENSG00000261659		lncRNA	922514264111705	-376471541829734	238955657299912	-157548704259061	6.35896e-42	2.66558e-40	NA	16
ENSG00000261684		lncRNA	569499923319706	-134128093850252	679514031853949	-197388262144203	1.00076e-72	9.68328e-71	NA	15
ENSG00000261687		lncRNA	401174799880999	-624522624361204	412819173145408	-151282368888721	1.05484e-37	3.99256e-36	NA	15
ENSG00000261691		lncRNA	96247382885393	-110218030693289	700603893231274	-157318610070734	9.14823e-42	3.80998e-40	NA	16
ENSG00000261707		lncRNA	474569467051745	-522995922386495	315078974251243	-165988836173327	7.09992e-48	3.52096e-46	NA	16
ENSG00000261723		lncRNA	139160400195746	-503213202268915	506102408130823	-994291262370044	2.70791e-09	4.84002e-08	NA	16
ENSG00000261731		lncRNA	540860820297709	-101936372703438	682526537930905	-149351515345411	1.94631e-36	7.13592e-35	NA	16
ENSG00000261754		lncRNA	111688519996923	781552118016158	273184403754454	286089581716619	422445849342319	148051624051915	NA	19
ENSG00000261759		lncRNA	501045963333303	-977497416153787	698370092452716	-139968395943297	1.62958e-30	5.18443e-29	NA	16
ENSG00000261777		lncRNA	702818508742114	-379957011339569	262023317082847	-145008854772812	1.19597e-33	4.11523e-32	NA	16
ENSG00000261779		lncRNA	918235433532539	-107856343739957	721554084134373	-149477836951541	1.61019e-36	5.92893e-35	NA	15
ENSG00000261790		lncRNA	114301413553332	-109540589132609	671567699840954	-163111759482404	8.2195e-46	3.84643e-44	NA	16
ENSG00000261799		lncRNA	765109485643885	525494262123717	138066259240462	380610197607002	141174193300672	696214099860642	NA	12
ENSG00000261804		lncRNA	512826345658255	102337073350216	424786636263426	240914060410207	159901363138783	464980373343803	NA	16
ENSG00000261822		lncRNA	332929639527546	-946369774421176	689398414714191	-137274724487656	6.95166e-29	2.14535e-27	NA	15
ENSG00000261840		lncRNA	365298874345322	-128643573778138	278739399151272	-461519161517327	3.92733e+08	2.51509e+09	NA	16
ENSG00000261845		lncRNA	127325367024374	-113731435530698	662486466889498	-171673598201468	4.66146e-52	2.5969e-50	NA	17
ENSG00000261872		lncRNA	143942816452037	-74146692881459	73866520800607	-100379295082285	1.03831e-09	1.87536e-08	NA	17
ENSG00000261879		lncRNA	281716479602642	-365855946772208	25911447040209	-141194718382373	2.88143e-32	9.37575e-30	NA	17
ENSG00000261888		lncRNA	311752428577072	-116909342496314	327228458565237	-357271317442602	353301668767589	160886028852445	NA	17
ENSG00000261898		lncRNA	904848836125511	-844528546511583	485764410297324	-173855582790569	1.06149e-53	6.16716e-52	NA	17
ENSG00000261924		lncRNA	114132934829261	-254175769020766	568271803653647	-447278515996339	7.72073e+08	4.72459e+09	NA	17
ENSG00000261938		lncRNA	150814893381226	-820103778720431	736303776261907	-11138117243999	8.1831e-15	1.7349e-13	NA	16
ENSG00000261971	MMP25-AS1	lncRNA	200396622627366	-123528880118007	319312802278648	-386858526299268	109468657729736	552560171140998	NA	16	MMP25 antisense RNA 1 [Source:HGNC Symbol;Acc:HGNC:51372]
ENSG00000262049		lncRNA	351371469177238	-367735771236667	189729107645146	-193821483588301	1.09192e-69	9.75827e-68	NA	17
ENSG00000262061		lncRNA	33111302453169	-13966685406318	496929845750191	-281059500164116	49449987804305	169948429177087	100506388	17
ENSG00000262089		lncRNA	107281713027237	-736715762573388	216336564549326	-340541491036487	66063597528229	283958729656239	NA	17
ENSG00000262112		lncRNA	218951472816889	-119717153519969	681237801821902	-175734748130238	3.93326e-55	2.38198e-53	NA	17
ENSG00000262115		lncRNA	782337906235125	-338027953171608	831280187891227	-406635401751976	4.77544e+09	258377574034821	NA	17
ENSG00000262136		lncRNA	183047466637026	-963205723170999	500980583603329	-192264082620346	2.22516e-68	1.88392e-66	NA	16
ENSG00000262151		lncRNA	480917863500587	-517311509415084	496688271399737	-10415214918549	2.1132e-11	4.03782e-10	NA	16
ENSG00000262160		lncRNA	131947003096568	-147516111667025	665831329950198	-221551772996412	9.29935e-95	1.5245e-92	NA	16
ENSG00000262211		lncRNA	923238547735719	-10893597105658	803178877968559	-135631020741116	6.62729e-28	1.99268e-26	NA	5
ENSG00000262227		lncRNA	237208914430626	-115158226220939	332387908865138	-346457326363406	531073460156489	232264549150513	NA	17
ENSG00000262228		lncRNA	191716368393151	680518616727868	106028550238981	641825824453913	13784.2	13735.1	NA	17
ENSG00000262312		lncRNA	90926853041057	212776509679633	342793936157277	620712583381315	53962.4	517083	NA	16
ENSG00000262313		lncRNA	123019180347338	-742775123893574	780369725668442	-951824628072718	1.76126e-08	2.95511e-07	NA	17
ENSG00000262358		lncRNA	157691151383519	-334807070355702	110464907144878	-303089079608416	243833419128707	910457644209295	NA	17
ENSG00000262372		lncRNA	527331698995157	-67247186694558	936501107673935	-718068415974279	69.3634	803.816	NA	17
ENSG00000262412		lncRNA	627125814487201	-295341536543865	842453332173793	-350573171550988	455353951020398	202067241230397	NA	10
ENSG00000262413		lncRNA	129072987372597	-147107191787666	676116314789336	-217576752061517	5.84368e-91	8.79559e-89	NA	17
ENSG00000262420		lncRNA	209531270440944	-286657486672828	491363891435195	-583391436915618	541419	4.73981e+06	NA	16
ENSG00000262429		lncRNA	123352381398831	-113087856548271	700091561406982	-161532951948453	1.07654e-44	4.86959e-43	NA	17
ENSG00000262456		lncRNA	131471339362431	-113546227021843	678325686125841	-167391902362339	6.79057e-49	3.4609e-47	NA	17
ENSG00000262528		lncRNA	552041166280284	-675614137462349	876399269149534	-770897650471538	1.26831	16.1283	NA	16
ENSG00000262533		lncRNA	280349608322823	-125347563467472	661524395626497	-189482903875013	4.56164e-67	3.61254e-64	NA	17
ENSG00000262580		lncRNA	407844429565169	-709902960426286	263272800922821	-269645386055051	700821057783283	229633766839289	NA	17
ENSG00000262624		lncRNA	438276764831248	-988764888990683	680293820633367	-145343799840799	7.33749e-36	2.54861e-32	NA	17
ENSG00000262662		lncRNA	128658112747253	-741874774145427	753383420276541	-984724051762528	7.04517e-09	1.24113e-07	NA	17
ENSG00000262668		lncRNA	211446153706734	-764033390602737	717298785014325	-106515361041282	1.71511e-12	3.38006e-11	NA	16
ENSG00000262712		lncRNA	193301748241407	-121978537585518	339883059708348	-358883839901251	332154644969609	152144443001029	NA	16
ENSG00000262721		lncRNA	573940550598152	-688049384657978	854620610452621	-805093366860853	0.0821648	1.10662	NA	16
ENSG00000262728		lncRNA	210085558818032	-272435641696119	349118887252232	-780352056688612	0.000602036	7.75536	NA	15
ENSG00000262732		lncRNA	140831895696406	-534118758104957	544506181135358	-980923222930652	1.02747e-08	1.80144e-07	NA	16
ENSG00000262766		lncRNA	253003136481083	840808893397522	307676068249862	273277313435605	628035745301535	209031217025358	NA	16
ENSG00000262791		lncRNA	76984060774025	-105966369742232	683887999480371	-154946964740932	3.76736e-40	1.50566e-38	NA	17
ENSG00000262823		lncRNA	163937860396344	-786916228507806	17759318215908	-443100472068192	9.3795e+08	5.66158e+09	NA	17
ENSG00000262831		lncRNA	784849760823928	-139613329618147	662625002843836	-210697346189712	1.50774e-84	1.95006e-82	NA	17
ENSG00000262837		lncRNA	587400036041246	-196174797781585	599003873891443	-327501717989118	105655548103094	432537378253133	NA	17
ENSG00000262884		lncRNA	229373256604208	-575535333926595	486185324528321	-118377767672226	2.48965e-18	5.92224e-17	NA	17
ENSG00000262899		lncRNA	743946491004093	-709429088579029	788365725557351	-899873073601068	2.28342e-05	0.00035404	NA	16
ENSG00000262903		lncRNA	218371420754519	-229740919262213	346775953483491	-662505335085611	3471.23	36273.8	NA	17
ENSG00000262905		lncRNA	688529953075611	-522130761959202	756215036901565	-690452763407781	50.3708	5571.3	NA	17
ENSG00000262920		lncRNA	183872268683858	-559800478442918	126646257248243	-442018967323792	9.86143e+08	5.92607e+09	NA	17
ENSG00000262967		lncRNA	13126904235647	-113667477016715	664632396677243	-171023076192168	1.42643e-51	7.76182e-50	NA	17
ENSG00000263065		lncRNA	546116465864374	-24641366838008	526118989900206	-468361099124781	2.81865e+08	1.83337e+08	NA	16
ENSG00000263069		lncRNA	123274750065836	-420270741554141	421074465706345	-998091254118541	1.8476e-09	3.31614e-08	NA	17
ENSG00000263165		lncRNA	221133830953288	-121330623794161	678271069999931	-178882203827702	1.45687e-57	9.42136e-56	NA	17
ENSG00000263171		lncRNA	3251192355845	-940075795143549	702849537432627	-133752068554738	8.44185e-27	2.5003e-25	NA	17
ENSG00000263218		lncRNA	111696598412855	-111926193504591	669528551007625	-167171651359968	9.82845e-49	4.98944e-47	NA	17
ENSG00000263235		lncRNA	36203547754474	-920223705680643	369376694525061	-249128794350129	127280920836843	383376985429921	NA	16
ENSG00000263244		lncRNA	754278190372866	-138966749688789	657149071731385	-211469140970791	2.94594e-85	3.90838e-83	NA	16
ENSG00000263271		lncRNA	202091220685488	-545958286348757	115447281293356	-47290701022353	2.25551e+07	1.48928e+09	NA	17
ENSG00000263272		lncRNA	581869020522764	-122767424685675	29437203147287	-417048535730166	3.03952e+09	170252577128687	NA	17
ENSG00000263276		lncRNA	518116918644828	-115636352744113	369089770894215	-313301429253793	173021016782829	671069157618514	NA	16
ENSG00000263301		lncRNA	256445512077965	-584931555561872	101967199849191	-573646777029265	96671.4	8.28548e+06	NA	17
ENSG00000263327	TAPT1-AS1	lncRNA	283274795337961	-568025228529461	231774303788254	-24507687834472	142551489209892	422433600740587	NA	4	TAPT1 antisense RNA 1 (head to head) [Source:HGNC Symbol;Acc:HGNC:26832]
ENSG00000263335		lncRNA	133709386152077	-203749115360524	222357051234231	-916315062776643	5.04038e-06	8.00798e-05	NA	16
ENSG00000263345		lncRNA	239387556774956	-356505410647915	245104832314282	-145450176270205	6.28147e-34	2.18772e-32	NA	17
ENSG00000263388		lncRNA	246567173058455	-737690947535989	666826567234923	-110627108124218	1.90259e-14	3.98769e-13	NA	17
ENSG00000263400	TMEM220-AS1	lncRNA	118987724842879	-160929484392277	430939551463863	-373438650143886	188173327395472	904509788604744	NA	17	TMEM220 antisense RNA 1 [Source:HGNC Symbol;Acc:HGNC:44357]
ENSG00000263412		lncRNA	383224653983462	-655833523417198	272165311619183	-240968813959234	159661616600514	464398713681353	NA	17
ENSG00000263424		lncRNA	294746416957173	-599711400391363	106742691138941	-561829005801204	1.92857e+06	1.60639e+07	NA	18
ENSG00000263585		lncRNA	109771606274619	-773815401885156	741023415515125	-104425229443962	1.5854e-11	3.03609e-10	NA	17
ENSG00000263624		lncRNA	131250310097966	-341171531951556	582141509516137	-586062883980099	461118	4.06865e+06	NA	17
ENSG00000263637		lncRNA	663811876970697	-698599037341674	820918257960955	-850997076221566	0.00173977	0.0250578	NA	18
ENSG00000263657		lncRNA	549782795886498	-333416068964943	80965070027133	-411802359774664	3.82136e+09	210068462312308	NA	17
ENSG00000263683		lncRNA	209462127242599	-871333005211068	697373774619033	-124944905719615	8.00071e-22	2.06128e-20	NA	7
ENSG00000263698		lncRNA	314477095937391	-36310356706931	102845971854135	-35305570118419	414685634592905	185846750185481	NA	18
ENSG00000263731		lncRNA	777930686957606	-152546244305385	171147256548117	-891315744009588	4.95995e-05	0.000756723	NA	17
ENSG00000263756		lncRNA	294077279325942	-125754854886636	668016778048111	-188251042517347	4.70282e-65	3.60242e-63	NA	6
ENSG00000263766		lncRNA	199782342990519	-41243217101525	283229714674991	-145617549870613	4.91789e-34	1.71979e-32	NA	17
ENSG00000263823		lncRNA	353610621090345	-205466009679094	308604553615434	-665790595997277	2777.56	29191.1	NA	18
ENSG00000263826		lncRNA	193671579724082	-52990454346887	306896496216087	-172665556629804	8.40091e-53	4.76261e-51	NA	3
ENSG00000263843		lncRNA	136162810964127	-211870882850297	202002818489692	-104885112214961	9.75534e-12	1.88501e-10	NA	17
ENSG00000263859		lncRNA	295177431712663	-92319275823782	694777364297952	-132876055795323	2.73181e-26	7.98992e-25	NA	17
ENSG00000263916		lncRNA	148422172055861	17988023755011	541375645651319	332265108331018	891663701655891	371233263559031	NA	18
ENSG00000263986		lncRNA	349617456435109	-127856416353904	66835918466939	-191298959132505	1.42358e-67	1.15221e-65	NA	17
ENSG00000264019		lncRNA	808948136515496	-107207450300255	674016728797496	-159057551125655	5.78021e-43	2.49616e-41	NA	17
ENSG00000264031	ABHD15-AS1	lncRNA	577323946965824	-684953187319503	899368801228877	-761593226698101	2.61795	32.7887	NA	17	ABHD15 antisense RNA 1 [Source:HGNC Symbol;Acc:HGNC:49685]
ENSG00000264044		lncRNA	161018133756553	-803742436372874	353335799464612	-227472686772961	1.52718e-101	2.63803e-98	NA	17
ENSG00000264177		lncRNA	112944698160416	-437218431221694	181686233937492	-240644776297205	161085075528822	467630010597881	NA	17
ENSG00000264235		lncRNA	198118652139947	-919874310295995	222166890752289	-414046533748197	0	0	NA	18
ENSG00000264272		lncRNA	421080570866467	-679392653894041	463517049460263	-146573390274457	1.2092e-34	4.27504e-34	NA	17
ENSG00000264273		lncRNA	550312620248016	-316113162717386	620107210223616	-509771790273803	3.43773e+07	2.50015e+08	NA	17
ENSG00000264443		lncRNA	508112369209992	-132945250148497	683529094114583	-194498304890312	2.92396e-70	2.65925e-68	NA	1
ENSG00000264558		lncRNA	307384615185234	-126113038821194	658789403252215	-191431492672191	1.10392e-68	9.01987e-66	NA	17
ENSG00000264575	LINC00526	lncRNA	114404259820997	-115438356323699	221728174166378	-520630076704087	1.92642e+06	1.44513e+08	NA	18	long intergenic non-protein coding RNA 526 [Source:HGNC Symbol;Acc:HGNC:28278]
ENSG00000264577		lncRNA	237584241798473	-64435813349777	226963638103959	-283903685577435	2.65905e-163	1.66924e-160	NA	17
ENSG00000264578		lncRNA	291610212760303	-126136528104647	666258793825657	-189320620265846	6.20839e-66	4.90158e-64	NA	8
ENSG00000264666		lncRNA	21843853983256	-826301353153534	704894917845835	-117223338150702	9.79362e-18	2.28323e-16	NA	17
ENSG00000264672	SEPT4-AS1	lncRNA	525264096640862	-420206692266401	718814320790297	-584583083715427	504046	442015	NA	17	SEPT4 antisense RNA 1 [Source:HGNC Symbol;Acc:HGNC:51345]
ENSG00000264701		lncRNA	247808567330464	-117783315123702	707463576807185	-166486754915728	3.09374e-48	1.55218e-46	NA	17
ENSG00000264739		lncRNA	585459681216785	-606865084179183	34725391487555	-174761192943404	2.17829e-54	1.28885e-52	NA	17
ENSG00000264769		lncRNA	113726225099898	-301428672049849	439061814421297	-686529008329146	663.563	7267.57	NA	17
ENSG00000264772		lncRNA	875703924799013	-141002359902898	450502932202224	-312988772822469	174873124770238	677130206910846	NA	17
ENSG00000264812		lncRNA	832084918105476	-142823216152959	467683970700946	-305384030885005	225932310812378	851896544929533	NA	17
ENSG00000264968		lncRNA	125914881075074	-988900362130417	411137673446901	-240527790567005	161601713862065	468712139531439	NA	17
ENSG00000265008		lncRNA	171354606737002	-420272946015682	449319276053567	-935354809851465	8.47557e-07	1.38241e-05	NA	18
ENSG00000265073		lncRNA	40332682734722	-922705059995329	703821310781405	-131099335280273	2.88851e-25	8.21487e-25	NA	17
ENSG00000265100		lncRNA	115864711019717	-129224994448597	428011826424581	-301919214541533	2534497315811	944446096921146	NA	17
ENSG00000265139		lncRNA	233293649913375	-59345069527642	149937211670961	-395799474101701	7.55816e+09	39434822074112	NA	17
ENSG00000265148	TSPOAP1-AS1	lncRNA	173515920735423	-298068031635171	186208374102037	-160072302372307	1.13763e-43	5.01373e-42	NA	17	TSPOAP1 antisense RNA 1 [Source:HGNC Symbol;Acc:HGNC:44148]
ENSG00000265168		lncRNA	706896666874589	-105762840050502	678147191228268	-155958531449408	7.76787e-41	3.17348e-39	NA	17
ENSG00000265194		lncRNA	384577516911018	-177815681692714	259799985117736	-684432994144057	768.347	8365.36	NA	9
ENSG00000265206		lncRNA	249465141057842	-124578220473277	227702144745273	-547110439441143	4.4724e+06	3.59159e+07	NA	17
ENSG00000265218		lncRNA	248148747454085	258883707110648	861794894092511	300400604465472	26645003120301	987297586883082	NA	17
ENSG00000265287		lncRNA	180113616437206	-838971567989775	708542924557055	-118408008733452	2.40149e-18	5.7231e-17	NA	17
ENSG00000265289		lncRNA	108479421654601	-389701183365392	131677240110987	-295951815998668	3081205413402	112567870731215	NA	17
ENSG00000265393		lncRNA	157377518550799	-84349585266554	720045044225067	-117144873009068	1.07439e-18	2.49799e-16	NA	8
ENSG00000265399		lncRNA	619903606307196	-229015678313702	282646905091935	-810253620994758	0.0538251	0.729132	NA	18
ENSG00000265401		lncRNA	663892345411604	-169984751946857	65857982219539	-258108047374134	6.70671e-133	2.10509e-130	NA	17
ENSG00000265458		lncRNA	356480224756137	-970740740184284	333225594698494	-291316380142594	357786870242276	128183720299216	NA	17
ENSG00000265474		lncRNA	282442947435473	-519296588959519	353915092337124	-146729144985108	9.61258e-35	3.40315e-33	NA	17
ENSG00000265479	DTX2P1-UPK3BP1-PMS2P11	lncRNA	84825407861104	550340635324837	110049898009734	5000828217725	5.70846e+07	4.04082e+08	NA	7	DTX2P1-UPK3BP1-PMS2P11 readthrough, transcribed pseudogene [Source:HGNC Symbol;Acc:HGNC:42360]
ENSG00000265490		lncRNA	92590206291063	-334077026799568	490255872466813	-681434013464433	946.974	10253.8	NA	18
ENSG00000265496		lncRNA	145625577065913	-80596613561756	493643901637323	-163268731355603	6.35595e-46	2.99614e-44	NA	18
ENSG00000265511		lncRNA	330154275576326	-921417778132768	233782074385681	-394135341879406	8.10231e+09	420014831679511	NA	17
ENSG00000265618		lncRNA	135918483431227	-114063595638146	660753886252822	-17262644686815	8.98976e-53	5.08524e-51	NA	17
ENSG00000265666	RARA-AS1	lncRNA	22419130201974	-910113408700088	368564516392679	-246934625613939	135360170345537	403939289588344	NA	17	RARA antisense RNA 1 [Source:HGNC Symbol;Acc:HGNC:49577]
ENSG00000265678		lncRNA	5089472637076	-238470756239132	254231518278002	-938006262379965	6.59336e-07	1.07814e-05	NA	17
ENSG00000265750		lncRNA	509211530091354	-249117866796723	675000137706338	-36906343107311	223695536263558	105758187221739	NA	18
ENSG00000265784		lncRNA	562754367595302	-135137469069922	669870459780591	-201736719535572	1.66783e-76	1.78119e-74	NA	17
ENSG00000265800		lncRNA	913001143558676	199267039539092	667123699456303	298695788654326	281768534261934	103839612468981	NA	17
ENSG00000265840		lncRNA	30798427765848	-938832729001055	701945368962355	-13374726446146	8.49657e-27	2.51362e-25	NA	17
ENSG00000265845		lncRNA	57506127503807	-150910646033112	578015841629449	-261083927401867	903203317581548	285971792199703	NA	17
ENSG00000265888	DSCAS	lncRNA	168405501619897	-350542971758273	116157727497874	-301781878235083	254601103698174	948324631980261	NA	18	DSC1/DSC2 antisense RNA [Source:HGNC Symbol;Acc:HGNC:51116]
ENSG00000265907		lncRNA	401409197391416	-546043848936583	337398149780888	-161839609758143	6.54453e-45	2.99189e-44	NA	18
ENSG00000265967		lncRNA	220560475466474	-885782942254545	707446236981831	-125208517050504	5.74157e-22	1.48818e-20	NA	15
ENSG00000265992	ESRG	lncRNA	445974844283952	-339817044516292	114721277217417	-296211001793746	305538588708796	111783257941535	NA	3	embryonic stem cell related (non-protein coding) [Source:HGNC Symbol;Acc:HGNC:39079]
ENSG00000266002		lncRNA	346374276179475	-94168038615963	701329663714448	-134270719588876	4.1968e-27	1.24875e-25	NA	17
ENSG00000266036		lncRNA	298718679355754	-109790338389113	627778875585557	-174886958862237	1.7471e-54	1.03849e-52	NA	17
ENSG00000266049		lncRNA	533622248284939	-53793253420443	874004350352353	-615480385180649	75170.5	70999.5	NA	18
ENSG00000266101		lncRNA	846939327342401	-732465262720494	788949783166341	-928405430039978	1.6315e-06	2.63269e-05	NA	17
ENSG00000266171		lncRNA	483100137058946	-204211327932578	809741427395376	-252193257036937	116712078254807	35680430812712	NA	18
ENSG00000266261		lncRNA	688412722049667	-215517310992572	52567031174511	-409985700499429	4.13405e+09	225811344789901	NA	17
ENSG00000266341		lncRNA	114169464040411	-112702048118511	672603747687449	-167560838764285	5.11207e-50	2.621e-47	NA	17
ENSG00000266378		lncRNA	315778336075476	-21471070256457	592530610039034	-36236221205589	290505944043978	134697207490613	NA	17
ENSG00000266466		lncRNA	220421944905181	-383845653697896	1165459057079	-329351470020691	989431676415325	407065097307827	NA	17
ENSG00000266490		lncRNA	165534023393174	-402252791975198	259802601768575	-154830163068773	4.51784e-40	1.80279e-38	NA	17
ENSG00000266495		lncRNA	210777557638854	-428757126574173	101047467188466	-424312591402701	2.20428e+09	125990838944418	NA	18
ENSG00000266527		lncRNA	597348310656923	-717189009206573	408844152565735	-175418678414695	6.86339e-55	4.10814e-53	NA	17
ENSG00000266642		lncRNA	21541924541435	-119334255618576	68258798337359	-174826188748275	1.94364e-54	1.15266e-53	NA	17
ENSG00000266677		lncRNA	87742874920216	-469017457902601	256405765703461	-182920012198567	9.58314e-61	6.55987e-60	NA	17
ENSG00000266708		lncRNA	638571346821136	-353665685991317	396617668991272	-891704312848199	4.78903e-07	0.000731514	NA	18
ENSG00000266775		lncRNA	135331730719467	-480320993658931	174326566695155	-275529428913075	586393656938531	197160025372749	NA	17
ENSG00000266783		lncRNA	176303841213971	907223983998689	367557672570321	24682493434418	135775705651075	405029567923896	NA	18
ENSG00000266844		lncRNA	240601437381472	-519338295158805	523578099897757	-991902249655248	3.4411e-10	6.13344e-08	NA	18
ENSG00000266872		lncRNA	109191133049705	-111615256866644	683056454881002	-163405610281641	5.07835e-46	2.39828e-44	NA	17
ENSG00000266921		lncRNA	115725919804794	-505702751559744	260906708445373	-193825124149932	1.08422e-69	9.72324e-68	NA	19
ENSG00000266933		lncRNA	648546837899313	-630847035305981	334653748245518	-188507386698434	2.89768e-65	2.2464e-63	NA	19
ENSG00000266941		lncRNA	879583397047586	-467924747676426	651717841580345	-717986708084835	69.7792	808.271	NA	19
ENSG00000266954		lncRNA	173345842812727	-536309085468438	47920783677401	-111915758531586	4.48393e-15	9.59329e-14	NA	18
ENSG00000266957		lncRNA	625466486800027	-200040161014597	750357523847191	-266593130150761	767753799993785	248527824226387	NA	18
ENSG00000266962		lncRNA	245587063342221	-570626510041243	180842750737095	-315537397941269	1.59332e-204	1.64035e-201	NA	17
ENSG00000266963		lncRNA	132466559852301	-478925432181556	150621849890397	-31796544294872	147450778147125	582539350532051	NA	19
ENSG00000266969		lncRNA	563146560679681	-491705609252691	301819291159964	-162913910294782	1.13615e-45	5.30714e-44	NA	18
ENSG00000266975	FARSA-AS1	lncRNA	324260653507301	-598525665376255	415602115252394	-14401410469549	5.06982e-33	1.72146e-31	NA	19	FARSA antisense RNA 1 [Source:HGNC Symbol;Acc:HGNC:50479]
ENSG00000266978		lncRNA	117231960110321	-976110333306841	654971489431803	-149030965325472	3.14652e-36	1.14873e-34	NA	19
ENSG00000266980		lncRNA	440048169110261	-38527529416681	50946244078618	-756238857514737	3.95734	49.0626	NA	17
ENSG00000266993		lncRNA	291776618456462	-488822302407268	294571476907437	-165943528388823	7.65646e-48	3.78238e-46	NA	1
ENSG00000266998		lncRNA	586787444425275	-330427153894296	341652865500599	-967142931496111	3.98769e-08	6.84691e-07	NA	17
ENSG00000267002		lncRNA	544273958091305	331945497374013	23150693480564	143384688520322	1.258e-32	4.22631e-31	NA	17
ENSG00000267007		lncRNA	803666093868566	-107626847797223	691988856413482	-155532631486356	1.51202e-41	6.09018e-39	NA	19
ENSG00000267009		lncRNA	474251438248451	-2847478975172	282710987077287	-100720492139683	7.34319e-10	1.33286e-08	NA	17
ENSG00000267026		lncRNA	477474539790858	-512264026847499	404452730634995	-126656093047818	9.17055e-23	2.43081e-21	NA	9
ENSG00000267030		lncRNA	940271356942775	-779032494308378	81428148738857	-956711538176759	1.0993e-07	1.85533e-06	NA	19
ENSG00000267033		lncRNA	892155483154596	-127571251369893	432385400726925	-295040607650999	317356518412454	115515797919668	NA	19
ENSG00000267042		lncRNA	457983244022722	-509822664930858	859118524953219	-593425295955082	295186	2.64906e+06	NA	17
ENSG00000267049		lncRNA	356995554807998	-408077987852844	325725730049796	-125282699586078	5.22909e-22	1.35946e-20	NA	19
ENSG00000267062		lncRNA	301620214487924	-12550585858695	667426601966903	-188044435473631	6.94472e-65	5.28826e-63	NA	19
ENSG00000267063		lncRNA	136011737794432	-413663201089224	141296885660482	-29276172589055	341570234760465	123162436288384	NA	19
ENSG00000267064	UXT-AS1	lncRNA	510599589282754	-78577479755497	237809671363457	-330421716261501	2.01535e-225	2.88173e-222	NA	X	UXT antisense RNA 1 [Source:HGNC Symbol;Acc:HGNC:49239]
ENSG00000267074		lncRNA	260910935359857	123184773961562	30807939009135	399847500103904	6.37519e+09	337831322709686	NA	17
ENSG00000267078		lncRNA	368981126520908	-459998449174707	358812424380455	-12820025671323	1.26659e-23	3.43513e-22	NA	17
ENSG00000267080	ASB16-AS1	lncRNA	478488696777073	-503263665417435	132743330635068	-379125386571011	149888646426595	735806595790141	NA	17	ASB16 antisense RNA 1 [Source:HGNC Symbol;Acc:HGNC:25442]
ENSG00000267100	ILF3-DT	lncRNA	103955006698943	-288013176433532	119956173975408	-240098668445842	163509314701456	47333289188911	NA	19	ILF3 antisense RNA 1 (head to head) [Source:HGNC Symbol;Acc:HGNC:27115]
ENSG00000267105		lncRNA	493115201824101	-100493518932311	680592234294943	-147655988223869	2.44144e-35	8.75179e-35	NA	19
ENSG00000267106	ZNF561-AS1	lncRNA	104538427841145	-574274963746398	151466207168596	-379143951962285	149776624645118	735396941075171	NA	19	ZNF561 antisense RNA 1 (head to head) [Source:HGNC Symbol;Acc:HGNC:27613]
ENSG00000267112		lncRNA	592831518209349	-505474797736313	100789433153904	-501515666790643	5.29903e+07	3.76238e+08	NA	18
ENSG00000267121		lncRNA	217385843175661	-701874758970671	206229608171347	-340336562336633	665611451866665	285906334248068	NA	17
ENSG00000267122		lncRNA	21785100725677	-377364933679059	401254237630969	-940463422659524	5.22115e-07	8.57575e-06	NA	19
ENSG00000267124		lncRNA	256430586591563	-915363943194667	699231727384654	-130909955504796	3.70717e-26	1.04967e-23	NA	19
ENSG00000267125		lncRNA	133563764611131	-114593603955573	694178483978378	-165078011779953	3.22418e-47	1.56574e-45	NA	19
ENSG00000267128	RNF157-AS1	lncRNA	231287042631079	-161962258312923	205506727321339	-788111710132347	0.324467	4.23485	NA	17	RNF157 antisense RNA 1 [Source:HGNC Symbol;Acc:HGNC:44127]
ENSG00000267139		lncRNA	759871177619924	-70512037827022	855392797170792	-824323492788814	0.0167616	0.231692	NA	19
ENSG00000267152		lncRNA	185268871783231	107166193543472	311766178056026	343738997641409	587349285185904	25471265209966	NA	19
ENSG00000267165	CHMP1B-AS1	lncRNA	352162568505491	-127292708716256	671653214585973	-189521476190243	4.23924e-66	3.37801e-64	NA	18	CHMP1B antisense RNA 1 [Source:HGNC Symbol;Acc:HGNC:52778]
ENSG00000267169		lncRNA	287338595630757	-763101505973196	216434282347554	-352578851047171	422223999733936	188830604781096	NA	19
ENSG00000267174		lncRNA	194264154308906	126019462215935	408583322014747	308430264834419	204029924343738	777743215752241	NA	19
ENSG00000267199		lncRNA	154189513516992	-401806568836412	493011205081622	-815004942473649	0.0363776	0.0496177	NA	18
ENSG00000267205		lncRNA	385110908563904	-692501759541826	48157123507928	-143800482482684	6.90464e-33	2.33524e-32	NA	19
ENSG00000267207		lncRNA	159188908456763	-85476500982775	724963410239752	-117904572528022	4.37161e-18	1.02755e-16	NA	17
ENSG00000267226		lncRNA	198264946788533	-113087774546283	286103618275468	-395268592644637	7.72788e+09	402469202576951	101927322	18
ENSG00000267232		lncRNA	695791518832895	-105221947821926	69983075214815	-150353421164967	4.30817e-37	1.61398e-36	NA	19
ENSG00000267243		lncRNA	894597513348615	-595149015599557	746486510129474	-797266939889284	0.155283	2.06121	NA	19
ENSG00000267244		lncRNA	106744788077741	-656153273685579	263651834874875	-248871119746608	128207064071456	38567010461327	NA	19
ENSG00000267255		lncRNA	899065188448522	-695383482696838	749055561720996	-928346998851668	1.64047e-06	2.64552e-05	NA	19
ENSG00000267257		lncRNA	176340476100333	-467166686342253	123653754310539	-377802266455275	158078495547866	771156997424369	NA	18
ENSG00000267263		lncRNA	350577589958419	-322716720328606	777551637737721	-415042171691062	3.31863e+09	184681006516838	NA	17
ENSG00000267274		lncRNA	249309389565188	10200670132593	41847878608409	243755967370427	147867734256671	435652231512371	NA	19
ENSG00000267277		lncRNA	257702967055323	-25793038166279	265956192678364	-969822808280009	3.0678e-08	5.29216e-07	NA	19
ENSG00000267278	MAP3K14-AS1	lncRNA	379829272919775	-193890329680853	225056109539885	-861519956411095	0.000698199	0.0101988	NA	17	MAP3K14 antisense RNA 1 [Source:HGNC Symbol;Acc:HGNC:44359]
ENSG00000267282		lncRNA	445487446836205	-228939014929332	723174004335813	-316575282790477	154682171467188	607169395946695	NA	19
ENSG00000267283		lncRNA	261342192638956	-780799854942571	302881036204256	-25779093492536	1.52156e-132	4.66214e-130	NA	19
ENSG00000267288		lncRNA	705662967349836	-311736981275561	352254538451724	-884976479354243	8.77039e-05	0.00132706	NA	17
ENSG00000267291		lncRNA	311480054057699	-816616044149149	372692153315867	-219112754825574	2.02822e-92	3.16378e-90	NA	19
ENSG00000267296	CEBPA-DT	lncRNA	237523532708386	228511446635949	519296677810918	440040262917208	1.0805e+09	6.46292e+09	NA	19	CEBPA antisense RNA 1 (head to head) [Source:HGNC Symbol;Acc:HGNC:25710]
ENSG00000267317		lncRNA	209137440753896	-592051756980429	225851779802278	-26214172741908	875650111680737	278446782486272	NA	19
ENSG00000267342		lncRNA	113748794547745	-320797552475698	179499213077046	-17871808292441	1.95551e-57	1.25514e-55	NA	17
ENSG00000267344		lncRNA	217261863836198	-24394705676245	193559720316702	-126031932864598	2.02766e-22	5.33073e-21	NA	17
ENSG00000267345		lncRNA	752061589714362	-353392770714581	598641650624174	-590324395815286	356423	3.18086e+06	NA	19
ENSG00000267348	GEMIN7-AS1	lncRNA	144421034608904	-326416683728071	224927075642067	-145121116609148	1.01546e-33	3.51288e-32	NA	19	GEMIN7 antisense RNA 1 [Source:HGNC Symbol;Acc:HGNC:53773]
ENSG00000267349		lncRNA	484360705600002	-594861481098906	998044047314917	-596027282262029	251817	2.27413e+06	NA	17
ENSG00000267353		lncRNA	400672308922618	-207964980237772	748726119376057	-277758415067819	547646572426084	186249041769325	NA	19
ENSG00000267356		lncRNA	267159677801467	-592495813372381	15042176832266	-393889674333211	8.18571e+09	423996629513447	NA	18
ENSG00000267359		lncRNA	659304233415108	-302264762712878	515961036411914	-585828660270321	467667	4.1222e+06	NA	17
ENSG00000267365	KCNJ2-AS1	lncRNA	325041398438337	130447456671854	485783079953647	268530259811234	724641665118702	236415606246991	NA	17	KCNJ2 antisense RNA 1 (head to head) [Source:HGNC Symbol;Acc:HGNC:43720]
ENSG00000267379		lncRNA	576063567439764	-135328197652878	699014540696401	-193598544485292	1.6836e-69	1.48909e-67	NA	19
ENSG00000267383		lncRNA	371939506754109	-207882949425737	282638855959142	-735507326904085	19.0822	228.437	NA	19
ENSG00000267387		lncRNA	148080313807507	-585885130056329	277207467240431	-211352578589873	3.77123e-85	4.95224e-83	NA	19
ENSG00000267394		lncRNA	112365893433669	-355006375256599	161397140668721	-219958280416674	3.15718e-93	4.98524e-91	NA	17
ENSG00000267395	DM1-AS	lncRNA	410167303821273	-535305882830795	337863490734528	-158438510673947	1.55029e-42	6.61712e-42	NA	19	DM1 locus antisense RNA [Source:HGNC Symbol;Acc:HGNC:53125]
ENSG00000267396		lncRNA	183398140349301	-543578081534203	117623464320497	-462134051802009	3.81268e+08	2.44562e+09	NA	18
ENSG00000267414		lncRNA	462268292909279	910143415494757	267516375211974	340219702354138	668464278950943	286988050235853	NA	18
ENSG00000267416		lncRNA	207640494916671	-27823944738438	397149939906766	-700590430530339	245.396	2766.53	NA	17
ENSG00000267436		lncRNA	159747160412803	-116819905583125	687782040788561	-169850183132417	1.06021e-50	5.68491e-49	NA	19
ENSG00000267437		lncRNA	147989077311157	-710753963289741	783099194806566	-907616771927987	1.12465e-05	0.000176501	NA	19
ENSG00000267439		lncRNA	114077355769602	-728378997832461	317175248817425	-229645598308252	1.05415e-102	1.95192e-100	NA	19
ENSG00000267449		lncRNA	207234610426547	-56283567048502	122760101707386	-45848420020587	4.5433e+08	2.88801e+08	NA	17
ENSG00000267452	LINC02073	lncRNA	158847747276029	-29605862121613	634374572780505	-466693707344678	3.05723e+08	1.98054e+09	NA	17	long intergenic non-protein coding RNA 2073 [Source:HGNC Symbol;Acc:HGNC:52919]
ENSG00000267458		lncRNA	617323967203672	-136824072304737	669645549755498	-204323126398278	8.63155e-79	9.96228e-77	NA	19
ENSG00000267469		lncRNA	328404418889604	-161086050348363	657933984483151	-244836190480275	2.20775e-118	5.02859e-116	NA	19
ENSG00000267476		lncRNA	137331798043466	-499867181067468	532300889546869	-939068844113691	5.96093e-07	9.7597e-06	NA	18
ENSG00000267484		lncRNA	145909819093738	-111404532630339	686644985683926	-162244733381946	3.38609e-45	1.56466e-43	NA	19
ENSG00000267512		lncRNA	830835344343934	-107383939151504	696428277161932	-154192388036156	1.21528e-39	4.79739e-38	NA	19
ENSG00000267523		lncRNA	780330007327607	-827435177910313	279776276146921	-295748870957091	310156107318519	113231175747008	NA	19
ENSG00000267532	MIR497HG	lncRNA	549521803518512	-135035610524115	656044888909823	-205832882485388	3.87484e-80	4.59588e-78	NA	17	mir-497-195 cluster host gene [Source:HGNC Symbol;Acc:HGNC:39523]
ENSG00000267549		lncRNA	885740173941525	-313558667038478	489723124269519	-640277437391156	15257.9	151566	NA	19
ENSG00000267551		lncRNA	277829328614054	-335970460688757	650689185968507	-516330174119441	2.42632e+06	1.79605e+08	NA	19
ENSG00000267568		lncRNA	175377825833512	-126543766014179	401070400413586	-315515096311486	160415078546805	627471624868945	NA	17
ENSG00000267571		lncRNA	148346828570966	-259009532114597	236851092463589	-109355430629654	7.79379e-14	1.5933e-12	NA	19
ENSG00000267575		lncRNA	236699578831424	-533027837229369	147832967492866	-360560872360957	311422070779138	143622766379609	NA	19
ENSG00000267576		lncRNA	592815153678533	-134890758708458	738195219315208	-182730469094056	1.3566e-61	9.26161e-59	NA	19
ENSG00000267580		lncRNA	231862915499342	-119411494383179	6758711799281	-176677890594303	7.42504e-56	4.57191e-54	NA	19
ENSG00000267598		lncRNA	88907963767442	-141844494890298	661983429574232	-214271972006199	7.4534e-88	1.04259e-85	NA	19
ENSG00000267601		lncRNA	13132843785933	-11156340207794	67924285033464	-16424670796752	1.27373e-46	6.11629e-45	NA	17
ENSG00000267607		lncRNA	168367251197659	-985503298141141	639492085409192	-154107192352591	1.3866e-39	5.45693e-38	NA	19
ENSG00000267615		lncRNA	297514636085271	-916871374901324	714717581175427	-128284429969308	1.13625e-23	3.08489e-22	NA	17
ENSG00000267633		lncRNA	255443171603642	-123502960469235	661853103028653	-186601769945752	1.04385e-63	7.67617e-62	NA	19
ENSG00000267650		lncRNA	15904716106186	-453174065401338	128995640736954	-351309596830054	442917468019165	197058077646971	NA	19
ENSG00000267658		lncRNA	339436435270214	-353877856076977	746391265056555	-474118431772059	2.12473e+08	1.40509e+09	NA	17
ENSG00000267688		lncRNA	134067372408964	-804545554022303	768856001685175	-104641903328959	1.2615e-11	2.43028e-10	NA	19
ENSG00000267698		lncRNA	202543129668879	-959721162966628	282457695385824	-339775187096848	679420130398356	291351471446066	101927572	19
ENSG00000267705		lncRNA	605508529120088	-102645715927217	692091125325252	-148312429059076	9.20134e-36	3.32151e-34	NA	18
ENSG00000267707		lncRNA	59843049417996	-16046670775759	475888878339936	-33719364973889	746416564040808	316965344419771	NA	18
ENSG00000267724		lncRNA	114327532487578	-420018384692786	387779430606247	-108313734959107	2.44461e-13	4.92326e-12	NA	18
ENSG00000267727		lncRNA	68676490287674	-102104846248736	682933789254685	-149509144012581	1.53625e-36	5.66476e-35	NA	19
ENSG00000267731		lncRNA	108592285789694	145646432085367	401145181364967	363076608797294	282581203943002	131259249721801	NA	17
ENSG00000267735		lncRNA	347028462590894	-949733281553056	682879443171558	-139077737813006	5.68206e-30	1.78565e-28	NA	19
ENSG00000267750	RUNDC3A-AS1	lncRNA	334870669555476	-433566991043441	620593513803231	-698632811010832	282.174	3170.05	NA	17	RUNDC3A antisense RNA 1 [Source:HGNC Symbol;Acc:HGNC:51344]
ENSG00000267751		lncRNA	287679023179659	-151645695030036	311091792569989	-487462860325764	1.09013e+07	7.49208e+08	NA	19
ENSG00000267755		lncRNA	614632643903316	-103554824979408	68656745655285	-150829789543682	2.09595e-37	7.9099e-37	NA	19
ENSG00000267757	EML2-AS1	lncRNA	182913833939919	-818870230642194	76809115254787	-106611074470248	1.54744e-12	3.05429e-11	NA	19	EML2 antisense RNA 1 [Source:HGNC Symbol;Acc:HGNC:48331]
ENSG00000267765		lncRNA	623450397868673	-392713116589269	602088723943432	-652251239679695	6913.93	70699.6	NA	17
ENSG00000267769		lncRNA	185277137744258	-558060530628692	24356220051437	-229124441087387	3.49193e-102	6.28499e-100	NA	19
ENSG00000267776		lncRNA	156048789590091	-141710805245239	465491195328563	-304432837113521	233200448294397	874943606151776	NA	19
ENSG00000267787		lncRNA	110679910938026	57974546481189	532538592276461	108864497938756	1.33753e-13	2.71494e-12	NA	18
ENSG00000267791		lncRNA	109657356941908	-783512726516114	775175660040128	-101075506740699	5.1147e-10	9.34294e-09	NA	19
ENSG00000267801		lncRNA	177902688818307	-19799214269699	415102744328048	-476971413468951	1.84488e+08	1.2311e+09	NA	17
ENSG00000267811		lncRNA	201923366483179	-587994259973901	532176242748488	-110488633791154	2.22008e-14	4.63802e-13	NA	11
ENSG00000267858	MZF1-AS1	lncRNA	853546152909193	-19289451052512	243824832246204	-791119217628922	0.254936	3.34943	NA	19	MZF1 antisense RNA 1 [Source:HGNC Symbol;Acc:HGNC:51271]
ENSG00000267871	ZNF460-AS1	lncRNA	456506914419282	-841787533008881	328070314535803	-256587534961813	10291580490542	319991170393289	NA	19	ZNF460 antisense RNA 1 [Source:HGNC Symbol;Acc:HGNC:53774]
ENSG00000267904		lncRNA	548988810584629	717808905087216	272257386661839	263650846681629	837641097598037	268082648221565	NA	19
ENSG00000267980		lncRNA	927514015551431	-438537676350932	230850950245977	-189965722854361	1.82053e-66	1.45971e-65	NA	19
ENSG00000267984		lncRNA	181608662539325	-11911234325385	669104349593936	-178017589223768	6.84838e-57	4.35219e-55	NA	19
ENSG00000268006	PTOV1-AS1	lncRNA	525349928475454	-45413735147639	141823002244349	-320214171389454	136409872826816	543738161191976	NA	19	PTOV1 antisense RNA 1 [Source:HGNC Symbol;Acc:HGNC:44174]
ENSG00000268015		lncRNA	153563923066886	-873106910731888	426373402407754	-204775181988699	3.41627e-79	3.97864e-77	NA	19
ENSG00000268030		lncRNA	248709514076333	-246008885881313	214946627668329	-114451149362024	2.48775e-16	5.55812e-15	NA	19
ENSG00000268047		lncRNA	841939002744078	-507558316109274	345650233354288	-146841595095651	8.14377e-35	2.8911e-34	NA	19
ENSG00000268050		lncRNA	513983429693789	-677568370811764	871828976179897	-777180375193164	0.773763	9.91294	NA	9
ENSG00000268056		lncRNA	703452182578489	-801106292946236	500575146050458	-160037169097781	1.20369e-43	5.29583e-43	NA	19
ENSG00000268061	NAPA-AS1	lncRNA	290879723775814	-398272636923885	18339682021693	-217164417819671	1.4347e-90	2.14688e-88	NA	19	NAPA antisense RNA 1 [Source:HGNC Symbol;Acc:HGNC:44118]
ENSG00000268069		lncRNA	282628083421312	-779174319471075	339321410488161	-229627219322861	1.09968e-102	2.02169e-100	NA	12
ENSG00000268093		lncRNA	24445916404961	-288804163279247	344496461298921	-838337096962662	0.00514331	0.0731372	NA	19
ENSG00000268095	ZNF649-AS1	lncRNA	16715504328947	-463497087661416	435084742493429	-106530301431661	1.6878e-12	3.32878e-11	NA	19	ZNF649 antisense RNA 1 [Source:HGNC Symbol;Acc:HGNC:51285]
ENSG00000268112		lncRNA	611793049858113	-103725912870936	713862917844066	-145302284623774	7.796e-34	2.70058e-32	NA	19
ENSG00000268129		lncRNA	575271230316119	-613276634909846	81955751377148	-748302132070804	7.26331	88.9781	NA	3
ENSG00000268149		lncRNA	105230873343965	-110662850585622	672140724368483	-164642383021199	6.62918e-47	3.20116e-46	NA	19
ENSG00000268170		lncRNA	187975875768339	445467482114771	924136265922539	48203657679214	1.43295e+08	9.69541e+08	NA	7
ENSG00000268189		lncRNA	180408019819603	-488360687269604	325177208792582	-150182938430076	5.57236e-37	2.07857e-35	NA	19
ENSG00000268191		lncRNA	262028040131777	-574079092210024	105901999025001	-542085227375637	5.93156e+06	4.6931e+07	NA	19
ENSG00000268199		lncRNA	113115491659995	-766731074649134	391812066312599	-195688479393948	2.85053e-71	2.66788e-69	NA	19
ENSG00000268204		lncRNA	411131264212646	-778531532658335	299403330138483	-260027679818471	931485927022359	293482492223056	NA	19
ENSG00000268205		lncRNA	136431830495472	407335073424277	143394015962279	284066995885958	45018876930224	156369211124171	NA	19
ENSG00000268288		lncRNA	345471159064778	-213152762268222	723876548794396	-294460101827064	323371364100551	117323543405976	NA	1
ENSG00000268292		lncRNA	286881545376432	-125248454333309	669650847913775	-187035459931853	4.63195e-64	3.45557e-62	NA	22
ENSG00000268309		lncRNA	854596619654203	-107876648294472	672564896093693	-160395894762019	6.75997e-44	3.00498e-42	NA	19
ENSG00000268403		lncRNA	695045201367055	112654864902595	264640019969138	425690962824642	2.07272e+09	118999978817257	NA	11
ENSG00000268458		lncRNA	246538070946406	287622471488787	119159614029447	241375799872689	157889452648805	460617846902522	NA	19
ENSG00000268475		lncRNA	467573545331374	-967820656163849	710360164814203	-136243655557035	2.86893e-28	8.6769e-27	NA	19
ENSG00000268509		lncRNA	151644567696355	-65779670262077	67964982814596	-967846492973	3.72263e-08	6.40034e-07	NA	3
ENSG00000268516		lncRNA	100097876780164	-884942448293205	25794539929002	-343073553833082	601947136415457	26073570173445	NA	19
ENSG00000268518		lncRNA	253698574072029	-887999369621436	70959449535606	-125141806402522	6.2449e-22	1.61539e-20	NA	19
ENSG00000268530		lncRNA	681162633203253	-104406227340854	689748682845978	-151368505569395	9.25405e-38	3.50782e-37	NA	19
ENSG00000268565		lncRNA	67048234075881	-104251165165232	679017892274827	-15353228000513	3.36992e-39	1.31616e-37	NA	19
ENSG00000268583		lncRNA	956880197525526	-513827076700188	387507995612612	-132597799920974	3.96056e-26	1.15706e-26	NA	19
ENSG00000268618		lncRNA	484899510133647	-395821060416569	688333217912651	-575042799208331	890178	7.655e+06	NA	19
ENSG00000268635		lncRNA	433452970020409	-562523880689958	860204937549617	-653941701720948	6175.91	63455.3	NA	11
ENSG00000268636		lncRNA	208266627367967	-871038617936533	763288762353002	-114116525867795	3.65714e-16	8.10745e-15	NA	19
ENSG00000268677		lncRNA	533679979457114	-663249356323304	94621773148084	-700947925891552	239.207	2699.7	NA	19
ENSG00000268678		lncRNA	108775455482111	-267680962550833	448358834136185	-597023950841855	236906	2.14322e+06	NA	19
ENSG00000268729		lncRNA	210037187149633	-531559252939055	116843940710136	-454930952951796	5.38222e+08	3.38037e+09	NA	19
ENSG00000268745		lncRNA	363549564647845	-652839254116379	955441017504291	-683285772911091	832.395	9043.56	NA	6
ENSG00000268777		lncRNA	827035221413316	-691477937674241	838795321590176	-824370284234952	0.0166962	0.230911	NA	19
ENSG00000268804	LINC02132	lncRNA	844179482736685	-759591114025635	275302441872748	-275911506217856	579581241084909	19512442096852	NA	16	long intergenic non-protein coding RNA 2132 [Source:HGNC Symbol;Acc:HGNC:52992]
ENSG00000268810		lncRNA	165365175873461	-82354541080634	721056722656581	-114213679025439	3.27045e-16	7.27528e-16	NA	19
ENSG00000268842		lncRNA	161480151532469	-507297711188186	127344427331475	-398366635917016	6.78601e+09	357174637172666	NA	19
ENSG00000268845		lncRNA	234367575035745	-601881474963383	62877915990513	-957222365725662	1.04631e-08	1.77053e-07	NA	19
ENSG00000268854		lncRNA	250556758111094	-123561382270928	659031501935205	-187489341417061	1.9751e-64	1.48641e-62	NA	19
ENSG00000268858		lncRNA	247905516906598	270378616851122	185726436443559	145578961201513	5.20347e-34	1.81719e-32	NA	20
ENSG00000268886		lncRNA	114348415559712	-783660592338849	772339075211775	-101465873926419	3.43154e-11	6.30863e-09	NA	19
ENSG00000268895	A1BG-AS1	lncRNA	162969269680007	-239410240017449	179063593984738	-133701236912431	9.03904e-27	2.66797e-25	NA	19	A1BG antisense RNA 1 [Source:HGNC Symbol;Acc:HGNC:37133]
ENSG00000268938		lncRNA	179614117704568	-128733645926637	400426506795707	-321491319235556	130483974856288	522951813274858	NA	19
ENSG00000268970		lncRNA	917242703928201	503568676167383	20769619802878	242454450753887	153276043756592	449011929684402	NA	19
ENSG00000268983		lncRNA	263547821195827	-124399939756479	659167019476888	-188722942866895	1.92746e-65	1.5033e-63	NA	19
ENSG00000268996	MAN1B1-DT	lncRNA	372420282302402	243441560634464	381282862091259	638480206792501	17161.9	169955	NA	9	MAN1B1 antisense RNA 1 (head to head) [Source:HGNC Symbol;Acc:HGNC:48715]
ENSG00000269050		lncRNA	369360980436616	-394123208389759	259156200809981	-152079405068428	3.13243e-38	1.19974e-36	NA	19
ENSG00000269053		lncRNA	736118478746041	-73001819765187	841042307612339	-867992241346742	0.000396039	0.00585482	NA	19
ENSG00000269072		lncRNA	792256425600377	-423660719633988	296682774593503	-142799230664626	2.91924e-32	9.71996e-31	NA	19
ENSG00000269091		lncRNA	143733218393134	-338275287011156	410941498926428	-823171395186151	0.0184554	0.254694	NA	19
ENSG00000269106		lncRNA	107164084367463	-780029720017862	767357586407662	-101651398752637	2.83715e-10	5.23458e-09	NA	19
ENSG00000269125		lncRNA	453191777840848	-19169919906827	696040235375079	-275413962189941	588466577760685	1976762304673	NA	13
ENSG00000269139		lncRNA	138033219611842	-429533472074644	133406190915332	-321974167111371	128306161170889	514624275551869	NA	19
ENSG00000269145		lncRNA	174147111831938	-118474388854862	688188470344373	-17215398682221	2.03541e-52	1.14383e-50	NA	19
ENSG00000269148		lncRNA	501768623565488	-338945857279202	280581517269613	-120801206215414	1.34522e-19	3.30375e-18	NA	19
ENSG00000269151		lncRNA	155601211934899	-833380819589111	71656060680773	-116302907482148	2.89111e-18	6.62613e-16	NA	19
ENSG00000269176		lncRNA	720237862268529	-365212200292808	190537824189899	-19167438373224	6.92351e-68	5.71145e-66	NA	11
ENSG00000269177		lncRNA	342749343119335	-940992937389368	688705963346283	-136632029845839	1.6841e-28	5.1418e-27	NA	19
ENSG00000269194		lncRNA	478405831286337	-487559462044656	333744347324556	-146087706339643	2.46934e-34	8.69436e-33	NA	19
ENSG00000269210		lncRNA	234568369528965	-216174996950694	87311607072564	-247590216465758	132899990728485	397741855973225	NA	2
ENSG00000269243		lncRNA	10369980393427	-650421250008827	247020867857827	-263306195808192	8.55738e-139	2.89803e-136	NA	19
ENSG00000269271		lncRNA	241274873868488	-883855169741923	761850988353782	-11601417905249	4.05307e-17	9.21536e-16	NA	19
ENSG00000269288		lncRNA	526298098813554	-687755681458049	934793614196947	-735729973988835	18.7668	22.4765	NA	19
ENSG00000269289		lncRNA	569353471410242	-633002294807194	868735496490388	-728647899578716	31.816	375.806	NA	19
ENSG00000269292		lncRNA	691475335737818	-137854668252725	665621002624151	-207106848655986	2.77483e-81	3.35299e-79	NA	19
ENSG00000269293	ZSCAN16-AS1	lncRNA	212161422981254	-458976326203228	176183495533983	-260510398441208	918463805860808	289947521590157	NA	6	ZSCAN16 antisense RNA 1 [Source:HGNC Symbol;Acc:HGNC:48982]
ENSG00000269296		lncRNA	177736029293331	-673879192429472	668736334494496	-1007690412005	6.98937e-10	1.27043e-08	NA	19
ENSG00000269300		lncRNA	123055755391596	-431457838012771	660575145898182	-653154816211136	6509.33	66721.3	NA	19
ENSG00000269318		lncRNA	810486861972491	-403310563239396	255821553036574	-15765308217863	5.39087e-42	2.27087e-41	NA	19
ENSG00000269352	PTOV1-AS2	lncRNA	522193866271957	-302487479521328	228151166520524	-132582043797754	4.04465e-26	1.18028e-24	NA	19	PTOV1 antisense RNA 2 [Source:HGNC Symbol;Acc:HGNC:51284]
ENSG00000269371		lncRNA	202569868313962	-869141812063943	73625972698574	-118048262074883	3.68552e-18	8.71855e-17	NA	19
ENSG00000269386	RAB11B-AS1	lncRNA	232221754175167	-403453572440635	163826318632016	-246269082898009	6.50664e-120	1.52244e-117	NA	19	RAB11B antisense RNA 1 [Source:HGNC Symbol;Acc:HGNC:44178]
ENSG00000269420	PLA2G4C-AS1	lncRNA	267417070627989	-531702721327443	168672084723957	-315228641536985	161997286941169	632891039965362	NA	19	PLA2G4C antisense RNA 1 [Source:HGNC Symbol;Acc:HGNC:51585]
ENSG00000269427		lncRNA	947360183362816	-172683867509405	280391250678413	-615867531856265	73355.9	693876	NA	19
ENSG00000269439		lncRNA	184656278445398	-238848752068672	254002155571092	-940341437385249	5.28206e-07	8.67026e-06	NA	19
ENSG00000269480		lncRNA	137603384010103	-803120554980752	474449488559612	-169274195535326	2.82496e-50	1.48689e-48	NA	19
ENSG00000269481		lncRNA	421766167295142	-337201130840021	322241754509275	-104642283664799	1.261e-11	2.43028e-10	NA	19
ENSG00000269482		lncRNA	511479948004659	-506483925684705	812045945382668	-623713385387362	44566.1	429443	NA	16
ENSG00000269487		lncRNA	675745498541244	-721188550394532	430921068722935	-1673597794909	7.16703e-49	3.64555e-47	NA	19
ENSG00000269534		lncRNA	724447008043063	-544328201786522	313086580695555	-173858681703073	1.05576e-53	6.1478e-52	NA	19
ENSG00000269559		lncRNA	164830592772283	-47270278571198	59244060883772	-79789058795168	0.0147636	1.96071	NA	4
ENSG00000269570		lncRNA	588046167638832	355763874187604	106262473882459	334797281852413	814049951243466	342577136120084	NA	11
ENSG00000269578		lncRNA	298196133187971	-606904637974094	98859753107059	-613904666863627	8301.82	781823	NA	19
ENSG00000269583		lncRNA	797395101145151	-106862018712215	703142195691369	-151977820940105	3.65798e-38	1.39894e-36	NA	19
ENSG00000269604		lncRNA	416123388242014	-130860773693928	655473339012354	-199643167624643	1.12556e-74	1.14054e-72	NA	19
ENSG00000269621		lncRNA	872788243861963	-107938731864504	663925410977102	-162576593815939	1.97126e-45	9.17473e-44	NA	1
ENSG00000269646		lncRNA	769046767657225	-235787528797192	54510494611666	-43255437411997	1.52156e+09	8.8863e+09	NA	19
ENSG00000269656	NOP53-AS1	lncRNA	175881408021376	-269315869679791	346750054887783	-776685874691349	0.804565	10.2922	NA	19	NOP53 antisense RNA 1 [Source:HGNC Symbol;Acc:HGNC:51587]
ENSG00000269680		lncRNA	463948154795063	-728212762666381	254504518353297	-28612960091164	421912920305174	147925279155627	NA	19
ENSG00000269688		lncRNA	236643545440863	118872989475703	398639992404014	298196346931564	286406171480913	105412870607404	NA	19
ENSG00000269792		lncRNA	107226933867595	-783210349326908	778412367366419	-100616380489524	8.16287e-10	1.48059e-08	NA	19
ENSG00000269807		lncRNA	284382430126826	-560744679643288	484208086964463	-11580654985724	5.16499e-17	1.17228e-15	NA	19
ENSG00000269813		lncRNA	157932141191115	-84389007662505	708601956717432	-119092258866224	1.05956e-18	2.55108e-19	NA	19
ENSG00000269821	KCNQ1OT1	lncRNA	249078452607508	-873049001282633	203981092918153	-428004864957235	1.86852e+09	107853974499969	NA	11	KCNQ1 opposite strand/antisense transcript 1 (non-protein coding) [Source:HGNC Symbol;Acc:HGNC:6295]
ENSG00000269825		lncRNA	121232291631561	112513075749486	306243553790812	36739736839111	238807338953761	112120089200874	NA	19
ENSG00000269843		lncRNA	2036730456656	196438564108034	425042125317083	462162577324519	3.80744e+08	2.44318e+09	NA	19
ENSG00000269846		lncRNA	253936102492417	-302991716215207	100445949935546	-301646523737026	255740539877343	952017647579267	NA	20
ENSG00000269867		lncRNA	157810910559859	-623831444759395	250032407530928	-249500235157408	125956295431554	380143425400719	NA	19
ENSG00000269886		lncRNA	284403143710013	-643180579128949	488101204309719	-13177197135552	1.1872e-25	3.41029e-25	NA	3
ENSG00000269888		lncRNA	176473545096762	-118404766615117	677865906667739	-174672845249251	2.54314e-54	1.50127e-55	NA	3
ENSG00000269892		lncRNA	605434175929679	-735191663298409	275437964204025	-266917331248437	76038203128113	246327409957379	NA	12
ENSG00000269900	RMRP	lncRNA	896162786318536	-76644777879742	831159749350462	-922142559714166	2.93176e-07	4.69848e-05	NA	9	RNA component of mitochondrial RNA processing endoribonuclease [Source:HGNC Symbol;Acc:HGNC:10031]
ENSG00000269910		lncRNA	740057741558915	-339617182656745	222123397019508	-152895726975992	8.9737e-39	3.46794e-37	NA	14
ENSG00000269911	FAM226B	lncRNA	286055311690299	-608920716521789	13609220261108	-447432479480063	7.66531e+08	4.69291e+09	NA	X	family with sequence similarity 226 member B (non-protein coding) [Source:HGNC Symbol;Acc:HGNC:31964]
ENSG00000269915		lncRNA	534745992239918	-69987653225719	844490880948498	-828755582856166	0.0115599	0.016135	NA	11
ENSG00000269919		lncRNA	404823200919041	254277630769522	104580182805861	243141314106855	150400539766815	442097886308622	NA	6
ENSG00000269924		lncRNA	109192156593002	-117020993341256	387913390592341	-301667836633754	25556081565221	951486224975638	NA	8
ENSG00000269926	DDIT4-AS1	lncRNA	292559611208598	-12733682534992	662816886508769	-19211463669949	2.9678e-69	2.48812e-66	NA	10	DDIT4 antisense RNA 1 [Source:HGNC Symbol;Acc:HGNC:52379]
ENSG00000269929		lncRNA	619320260926116	-241061567989211	401190162705597	-600866098918052	187062	1.7073e+06	NA	9
ENSG00000269934		lncRNA	102313155525427	-182525221348717	415556957337488	-439230334436399	1.12156e+09	6.69451e+09	NA	1
ENSG00000269939	PCF11-AS1	lncRNA	421133299795766	-981078357982549	703244079194842	-139507517660981	3.11307e-31	9.81913e-29	NA	11	PCF11 antisense RNA 1 [Source:HGNC Symbol;Acc:HGNC:52263]
ENSG00000269940		lncRNA	91550964077629	-275860662501947	245328371027751	-112445479235152	2.46356e-15	5.30159e-14	NA	14
ENSG00000269956	MKNK1-AS1	lncRNA	118129907891329	-28473296781759	257159385049739	-110722370782819	1.71076e-14	3.59441e-13	NA	1	MKNK1 antisense RNA 1 [Source:HGNC Symbol;Acc:HGNC:44129]
ENSG00000269968		lncRNA	408651558813535	-162736791790443	662169582299226	-24576301319275	2.26438e-120	5.20363e-117	NA	12
ENSG00000269970		lncRNA	1924196156709	-946649642463305	392829517535931	-24098230917098	159602574384691	464366540293062	NA	9
ENSG00000269972		lncRNA	348318353162517	-127901209826393	66880524403741	-191238347735262	1.59907e-67	1.29018e-65	NA	22
ENSG00000269984		lncRNA	128031584046017	-341922110503894	362601503756101	-942969367093091	4.11288e-07	6.79881e-06	NA	3
ENSG00000269987		lncRNA	332371410830919	-127239314960708	664641880142224	-191440411388883	1.08518e-67	8.895e-66	NA	22
ENSG00000270017		lncRNA	525527390302593	-639601906137816	836115230492484	-764968610559912	0.20147	25.4132	NA	15
ENSG00000270039		lncRNA	28702430202784	-763082398882976	309714631970882	-246382417913894	137463523769548	40925808846508	NA	12
ENSG00000270049		lncRNA	188558772042116	152471067094398	232214846290772	65659482815099	5170.28	53378.5	NA	16
ENSG00000270050		lncRNA	189164629120759	-467738509847958	516177101321598	-90615896879265	1.28563e-05	0.000200908	NA	X
ENSG00000270062		lncRNA	60433994273916	530402278705354	19385113987125	273613185384224	621661112735407	207392271154685	NA	14
ENSG00000270066		lncRNA	250034387594825	-586657500241539	101433484398077	-578366703779189	730895	633180	NA	1
ENSG00000270075		lncRNA	719815484975877	-104766022474838	677376736404392	-154664334991706	5.84573e-41	2.32546e-38	NA	10
ENSG00000270082		lncRNA	150022624169676	-836874140572436	726341505613323	-115217722532017	1.02481e-16	2.31171e-15	NA	16
ENSG00000270083		lncRNA	20619187110822	845715893614218	321215740382114	263285943773542	846693801552156	270576174128997	NA	22
ENSG00000270084	GAS5-AS1	lncRNA	249855483802688	-11917137565842	334652702210817	-356104626889722	369379979147053	167703332215327	NA	1	GAS5 antisense RNA 1 [Source:HGNC Symbol;Acc:HGNC:44119]
ENSG00000270091		lncRNA	991442324674577	-452608038845854	188935016517803	-239557519398849	165943101418638	479730826048848	NA	17
ENSG00000270094		lncRNA	120381752655113	-113506303527234	663230927888067	-171141451271993	1.16412e-51	6.38852e-50	NA	1
ENSG00000270096		lncRNA	120764022883877	-7921524654623	726246451268143	-109074882786563	1.06149e-13	2.16144e-12	NA	3
ENSG00000270100		lncRNA	961241607449195	-768169740358404	785033522210011	-978518392687063	1.30358e-08	2.27777e-07	NA	2
ENSG00000270120		lncRNA	355399357379083	252065679048844	554659364831385	454451317387332	5.50624e+07	3.4532e+09	NA	16
ENSG00000270135		lncRNA	439506982833133	-674175326020549	102120619817601	-660175513255503	4063.18	42288	NA	3
ENSG00000270147		lncRNA	245252304603382	-182191822160133	314295511249446	-579683182352335	675794	5.87621e+06	NA	4
ENSG00000270157		lncRNA	877759988884657	14241669359011	37009443685031	384811765348726	119028889125223	596140406364076	NA	7
ENSG00000270174		lncRNA	121149241344818	-176853592372611	550087196570318	-321501015612174	130439907163781	522925086702967	NA	6
ENSG00000270175		lncRNA	235693693056386	-908281667776344	243929253251069	-372354547751384	196444455392508	94119273881094	NA	12
ENSG00000270194		lncRNA	969741142855001	582495010843071	113137974365822	514853667929057	2.62526e+06	1.93552e+08	NA	3
ENSG00000270277		lncRNA	749353247065401	-188962605944705	230834795260023	-818605382831687	0.0269931	0.370138	NA	2
ENSG00000270344	POC1B-AS1	lncRNA	917988292557597	275764567263406	300148565169361	918760238309998	4.01695e-06	6.38987e-05	NA	12	POC1B antisense RNA 1 [Source:HGNC Symbol;Acc:HGNC:52949]
ENSG00000270362	HMGN3-AS1	lncRNA	141274311128528	-442961737446122	331401963324961	-133662979241849	9.51605e-27	2.80555e-25	NA	6	HMGN3 antisense RNA 1 [Source:HGNC Symbol;Acc:HGNC:48984]
ENSG00000270574		lncRNA	633509392048142	-289177244230544	226738850633093	-127537580535101	2.97072e-23	7.98958e-22	NA	2
ENSG00000270638		lncRNA	11074819192765	-179678774301054	49629144664578	-362042859121238	294115417556608	136248067261915	NA	6
ENSG00000270641	TSIX	lncRNA	414634967416491	-11060849584021	451869101572832	-24477994944822	2.53422e-118	5.72156e-116	NA	X	TSIX transcript, XIST antisense RNA [Source:HGNC Symbol;Acc:HGNC:12377]
ENSG00000270751	FBXW7-AS1	lncRNA	145130275193222	-500451144302516	55713993732217	-898250351083928	2.64675e-05	0.00040865	NA	4	FBXW7 antisense RNA 1 [Source:HGNC Symbol;Acc:HGNC:52397]
ENSG00000270820		lncRNA	261555967710455	-256730411698836	166467771175714	-154222291729878	1.16029e-39	4.58734e-38	NA	2
ENSG00000270823		lncRNA	152820109831079	-56583754957109	772732564441963	-732255343709652	24.3296	289.504	NA	7
ENSG00000270828		lncRNA	14793476810606	-514086352127656	168572832194167	-304963940770431	229116271514406	8615039585446	NA	6
ENSG00000270953		lncRNA	42805152115864	-472587681564847	361057148342781	-130889994488125	3.80588e-25	1.07644e-23	NA	7
ENSG00000270956		lncRNA	209939869764358	-140481858383307	324310057690914	-43317145136829	1.47953e+08	8.66441e+09	NA	2
ENSG00000271011		lncRNA	102652288709545	-761502818402056	741218764100302	-102736581328506	9.26244e-11	1.74012e-09	NA	2
ENSG00000271122		lncRNA	277140328022408	455759064855867	168145908923531	271049749454883	671823561158843	221259050762717	NA	7
ENSG00000271141		lncRNA	84826814518496	-566440872917274	795056405469154	-712453693877258	104.431	119.886	NA	2
ENSG00000271155		lncRNA	486231782230208	-197012022477504	665243429027501	-296150272037274	306141789037411	111932021379059	NA	9
ENSG00000271201		lncRNA	770232537108757	-220914321003901	583957464267735	-378305500865411	15491516037815	756872892523316	NA	14
ENSG00000271218		lncRNA	664479047494252	-303503333110602	561507201671133	-54051547728565	6.47525e+06	5.10757e+07	NA	6
ENSG00000271360		lncRNA	320205668865255	-540774008595743	101870146539366	-530846402961411	1.10553e+07	8.509e+07	NA	10
ENSG00000271380		lncRNA	141932245346399	-617691803783297	226597889142953	-272593803110679	1.28651e-149	6.02039e-147	NA	1
ENSG00000271452		lncRNA	543696231596915	-335849120030137	262454168587018	-127964864051601	1.71539e-23	4.6328e-22	NA	2
ENSG00000271725		lncRNA	550099110382871	-579532591222895	337686164626799	-171618695679575	5.12374e-53	2.84213e-50	NA	15
ENSG00000271730		lncRNA	770654133065053	-435526037657819	426930116803019	-102013425737957	1.9555e-10	3.62352e-09	NA	6
ENSG00000271746		lncRNA	331749419086459	-622654950226696	960754406765717	-648089611498948	9117.94	92283.8	NA	1
ENSG00000271754		lncRNA	717489120847159	-721539685466732	39390246069375	-183177247533803	5.97595e-61	4.12357e-59	NA	6
ENSG00000271761		lncRNA	212889830733515	297165190623503	121257217878078	245070104546103	142578315705707	422433600740587	NA	6
ENSG00000271774		lncRNA	906813645060781	-431599519391059	156028618491899	-276615612932232	567213710249044	191662681822107	NA	20
ENSG00000271787		lncRNA	376490726890909	-960133506820966	697200910220683	-137712600879574	3.79535e-29	1.17977e-27	NA	2
ENSG00000271795		lncRNA	338513224417615	-111461683376386	385990812275718	-28876771112564	388098043214146	137484720912059	NA	5
ENSG00000271797		lncRNA	324583465200025	-251915200638937	262751017150138	-958760134865591	9.01565e-09	1.53165e-06	NA	5
ENSG00000271806		lncRNA	279958970475114	-268748216118411	367303454100801	-731678978561029	25.3973	301.65	NA	1
ENSG00000271821		lncRNA	101350792841229	-223946430675759	332945816734298	-672621247722346	1741.36	18551	NA	6
ENSG00000271843		lncRNA	303337083214261	115774290620141	46466337516117	249157340149703	127178685717411	383245986437541	NA	3
ENSG00000271848		lncRNA	405950578235382	-379649358118518	717918421207122	-528819635913741	1.23528e+07	9.44836e+07	NA	10
ENSG00000271853		lncRNA	247870229158847	-582740598151723	111752605235245	-521455940042761	1.84255e+07	1.38503e+08	NA	1
ENSG00000271858		lncRNA	759231353350348	-307402332321577	237641918255234	-129355264668171	2.83673e-25	7.85073e-23	NA	3
ENSG00000271870		lncRNA	260232798053491	-902430351674144	254963207499341	-353945324317617	400956791541673	180542790425115	NA	3
ENSG00000271871		lncRNA	299668385154089	-116968172138064	335767487644797	-348360625856077	494706698682051	217877498471571	NA	5
ENSG00000271895		lncRNA	207710026167175	-206528831248761	265779799721322	-777067450066984	0.780693	9.99675	NA	1
ENSG00000271913		lncRNA	548917575529832	-441618514608321	176641965448	-250007699749199	5.99665e-124	1.55901e-122	NA	6
ENSG00000271914		lncRNA	596066551390927	-680790061288643	844594080985744	-80605592273874	0.0759462	1.02394	NA	1
ENSG00000271918		lncRNA	833174450950763	-150281777219027	358682739942584	-418982461333612	2.7917e+09	157261573129492	NA	5
ENSG00000271933		lncRNA	20744060095074	-523834812878124	263457966987776	-198830507525487	5.70568e-74	5.62654e-73	NA	10
ENSG00000271936		lncRNA	442842092736235	-978883081926045	265741133508903	-368359639699231	22996626068608	108404242079457	NA	2
ENSG00000271937		lncRNA	349292383047087	-623905532665713	917401629235788	-680078945560013	1040.47	11233.1	NA	3
ENSG00000271938		lncRNA	988230233300212	-124723936276938	418779811234712	-297827003429816	289880469013844	106524036428874	NA	8
ENSG00000271963		lncRNA	338549333463344	-523314997403826	945617983778851	-553410580573531	3.1282e+06	2.54871e+07	NA	12
ENSG00000271969		lncRNA	343401916838385	-558918972958874	102762933804896	-543891607863228	5.36057e+06	4.26361e+07	NA	12
ENSG00000271980		lncRNA	407019125404049	-110249329417333	570239091908846	-193338778385535	2.78665e-69	2.43955e-67	NA	5
ENSG00000271984		lncRNA	247887152260513	-113512000265869	673685587070398	-168494031109512	1.05979e-49	5.53283e-48	NA	20
ENSG00000271989		lncRNA	362546176794147	-447166775247569	105419332318502	-424179100183018	2.21743e+09	126658341586603	NA	1
ENSG00000272002		lncRNA	880832220723174	-121716266296573	477739648355058	-254775308508858	108419178616313	334891737499383	NA	2
ENSG00000272004		lncRNA	594464595176196	-901512925039557	165179391447296	-545778088380478	4.82122e+06	3.85368e+07	NA	1
ENSG00000272030		lncRNA	34985580124493	-501267906256523	333395178178502	-150352476300105	4.31432e-37	1.61398e-36	NA	1
ENSG00000272037		lncRNA	130832803883554	-209845685625468	218112604507987	-962097931473668	6.52073e-08	1.11073e-06	NA	8
ENSG00000272054		lncRNA	177128049499293	-300069396513297	349372124581571	-858881906713874	0.000878678	0.0127843	NA	2
ENSG00000272056		lncRNA	134786359098113	-252634177476971	497030833963708	-508286730346829	3.71779e+07	2.68864e+08	NA	2
ENSG00000272072		lncRNA	431986905075691	858373761195733	349502751441139	24559857044224	140498746394018	417377277780381	NA	7
ENSG00000272078		lncRNA	688016568573105	-309386288072508	25272351377803	-122420855680349	1.85211e-20	4.6507e-19	NA	1
ENSG00000272100		lncRNA	650344780500244	-487552294027882	291672638243069	-167157364147944	1.00669e-48	5.10041e-47	NA	1
ENSG00000272106		lncRNA	183222029738667	-600450836250908	213253240595546	-281567039531989	486755768012315	167533029648314	NA	1
ENSG00000272114		lncRNA	184387882685349	-514924370724923	121438984986252	-424019000803752	2.23331e+09	127480251670252	NA	6
ENSG00000272145	NFYC-AS1	lncRNA	167763463631501	-133002702101339	247288863205592	-537843477369873	7.51362e+06	5.88156e+07	NA	1	NFYC antisense RNA 1 [Source:HGNC Symbol;Acc:HGNC:49451]
ENSG00000272146	ARF4-AS1	lncRNA	123660822266426	-389714887102615	58129263960843	-670428043549862	2024.01	21455.5	NA	3	ARF4 antisense RNA 1 [Source:HGNC Symbol;Acc:HGNC:51593]
ENSG00000272149		lncRNA	304583890515981	-938830232659929	685846351111301	-136886378580087	1.18714e-28	3.62881e-27	NA	3
ENSG00000272153		lncRNA	976033275289469	-166333969936638	176783529834792	-940890647969754	5.01325e-07	8.25535e-06	NA	1
ENSG00000272159		lncRNA	997750164030655	-457728941847111	571136652256333	-801435068190435	0.11072	1.48114	NA	8
ENSG00000272170		lncRNA	217392799898087	-541406210264755	442131373095961	-122453696618187	1.77865e-20	4.47059e-19	NA	6
ENSG00000272173		lncRNA	104929053177773	-872251390021968	29257322833414	-298130965361531	2.64288e-181	2.26742e-178	NA	12
ENSG00000272181		lncRNA	237907818215039	-87559804202098	299236615646424	-292610595173815	343234019673705	123693043942339	NA	3
ENSG00000272182		lncRNA	213274432544966	-639913355311165	232720330958244	-274970971670705	1.90172e-152	1.01972e-149	NA	3
ENSG00000272195		lncRNA	176726004741413	-250907077110992	384574360832301	-652427989655823	6832.9	69926.5	NA	1
ENSG00000272211		lncRNA	462437952149936	131430538504063	503635854928442	260963426686006	906390689393628	286910249182671	NA	2
ENSG00000272223		lncRNA	144514797708924	-220359711923923	386360605541329	-570347257881475	1.17391e+06	9.99473e+06	NA	6
ENSG00000272234		lncRNA	354163065747348	-62276762442238	932009401695088	-66819886504334	2357.21	24926	NA	5
ENSG00000272255		lncRNA	235502403545432	-129153229104232	43675488906059	-295711009399405	310537218209405	11335423233972	NA	5
ENSG00000272256		lncRNA	474408401760965	-883515865364676	329581982851691	-268071651769342	2.66591e-144	1.05562e-141	NA	8
ENSG00000272267		lncRNA	123679428441059	-227281294526666	498421046993954	-456002602413021	5.11473e+08	3.22654e+09	NA	8
ENSG00000272269		lncRNA	589428277168317	-202304852749564	205731260834817	-983345223903507	8.08004e-10	1.42149e-07	NA	6
ENSG00000272273	IER3-AS1	lncRNA	555138740601729	-569252890326225	301629543853392	-188725840000246	1.91692e-67	1.49962e-63	NA	6	IER3 antisense RNA 1 [Source:HGNC Symbol;Acc:HGNC:53629]
ENSG00000272279		lncRNA	654360310990801	-216449099785012	749039278488411	-288968957972156	385622409527678	136766564371274	NA	6
ENSG00000272288		lncRNA	125050681008475	-197463555935588	162836488616844	-121264931228173	7.64539e-20	1.89027e-19	NA	6
ENSG00000272293		lncRNA	345592687486959	-895241613044828	68755288864016	-130206945216307	9.33182e-25	2.61068e-23	NA	8
ENSG00000272316		lncRNA	131425746351177	106156826454088	320557364979545	33116327388348	927532251479931	383992682782539	NA	6
ENSG00000272324		lncRNA	269599688763313	-858862056966975	725555124000533	-118373095104259	2.50356e-18	5.94434e-18	NA	5
[truncated: 114 more rows]
